# Supplementary material for: catena-Poly[[(8-amino­quinoline-κ2 N,N′)cadmium]-di-μ-thio­cyanato-κ2 N:S;κ2 S:N-[(8-amino­quinoline-κ2 N,N′)cadmium]-di-μ-chlorido]
Source: Acta Crystallogr Sect E Struct Rep Online. 2011 Dec 3;68(Pt 1):m3. doi: 10.1107/S1600536811051373 (PMC3254276; doi:10.1107/S1600536811051373)
Supplement: Supplementary file 1 [file e-68-000m3-sup1.cif]

##############################################################################
#                                                                            #
# This CIF contains the data in a paper accepted for publication in          #
# Acta Crystallographica Section E. It conforms to the requirements of       #
# Notes for Authors for Acta Crystallographica Section E, and has been       #
# peer reviewed under the auspices of the IUCr Commission on Journals.       #
#                                                                            #
# Full details of the Crystallographic Information File format               #
# are given in the paper "The Crystallographic Information File (CIF):       #
# a New Standard Archive File for Crystallography" by S. R. Hall, F. H.      #
# Allen and I. D. Brown [Acta Cryst. (1991), A47, 655-685].                  #
#                                                                            #
# The current version of the core CIF dictionary is obtainable from          #
# ftp://ftp.iucr.org/pub/cif_core.dic.                                       #
#                                                                            #
# Software is freely available for graphical display of the structure(s)     #
# in this CIF. For information consult the CIF software page                 #
# http://www.iucr.org/resources/cif/software.                                #
#                                                                            #
# This file may be used for bona fide research purposes within the           #
# scientific community so long as proper attribution is given to the journal # 
# article from which it was obtained.                                        #
#                                                                            #
##############################################################################
data_I
_audit_creation_method     SHELXL-97
_chemical_name_systematic
;
<i>catena</i>-Poly[[(8-aminoquinoline-\k^2^<i>N</i>,<i>N</i>')cadmium]-
di-\m-thiocyanato-\k^2^<i>N</i>:<i>S</i>;\k^2^<i>S</i>:<i>N</i>-[(8-
aminoquinoline-\k^2^<i>N</i>,<i>N</i>')cadmium]-di-\m-chlorido]
;
_chemical_name_common     ?
_chemical_formula_moiety     'C10 H8 Cd Cl N3 S'
_chemical_formula_sum     'C10 H8 Cd Cl N3 S'
_chemical_formula_iupac     '[Cd Cl (N C S) (C9 H8 N2)]'
_chemical_formula_weight     350.10
_chemical_melting_point     ?
_symmetry_cell_setting     triclinic
_symmetry_space_group_name_H-M     'P -1'
_symmetry_space_group_name_Hall     '-P 1'
loop_
    _symmetry_equiv_pos_as_xyz
    'x, y, z'
    '-x, -y, -z'
_cell_length_a     7.4965(6)
_cell_length_b     8.6245(7)
_cell_length_c     10.5247(12)
_cell_angle_alpha     106.649(7)
_cell_angle_beta     98.047(7)
_cell_angle_gamma     112.561(5)
_cell_volume     577.53(9)
_cell_formula_units_Z     2
_cell_measurement_reflns_used     5150
_cell_measurement_theta_min     2.11
_cell_measurement_theta_max     25.50
_cell_measurement_temperature     293(2)
_cell_special_details     ?
_exptl_crystal_description     block
_exptl_crystal_colour     colorless
_exptl_crystal_size_max     0.22
_exptl_crystal_size_mid     0.20
_exptl_crystal_size_min     0.18
_exptl_crystal_density_diffrn     2.013
_exptl_crystal_density_meas     ?
_exptl_crystal_density_method     'not measured'
_exptl_crystal_F_000     340
_exptl_absorpt_coefficient_mu     2.275
_exptl_absorpt_correction_type     multi-scan
_exptl_absorpt_process_details     '(<i>SADABS</i>; Bruker, 2000)'
_exptl_absorpt_correction_T_min     0.6345
_exptl_absorpt_correction_T_max     0.6849
_exptl_special_details     ?
_diffrn_ambient_temperature     293(2)
_diffrn_radiation_type     'MoK\a'
_diffrn_radiation_wavelength     0.71073
_diffrn_radiation_source     'sealed tube'
_diffrn_radiation_monochromator     'graphite'
_diffrn_measurement_device_type     'Bruker SMART CCD area-detector'
_diffrn_measurement_method     'phi and omega scans'
_diffrn_detector_area_resol_mean     ?
_diffrn_reflns_number     5150
_diffrn_reflns_av_R_equivalents     0.0208
_diffrn_reflns_av_sigmaI/netI     0.0250
_diffrn_reflns_theta_min     2.11
_diffrn_reflns_theta_max     25.50
_diffrn_reflns_theta_full     25.50
_diffrn_measured_fraction_theta_max     0.979
_diffrn_measured_fraction_theta_full     0.979
_diffrn_reflns_limit_h_min     -9
_diffrn_reflns_limit_h_max     9
_diffrn_reflns_limit_k_min     -10
_diffrn_reflns_limit_k_max     10
_diffrn_reflns_limit_l_min     -12
_diffrn_reflns_limit_l_max     12
_diffrn_standards_number     0
_diffrn_standards_interval_count     .
_diffrn_standards_interval_time     .
_diffrn_standards_decay_%     ?
_refine_special_details
;
Refinement of <i>F</i>^2^ against ALL reflections. The weighted <i>R</i>-factor
<i>wR</i> and goodness of fit <i>S</i> are based on <i>F</i>^2^, conventional
<i>R</i>-factors <i>R</i> are based on <i>F</i>, with <i>F</i> set to zero for
negative <i>F</i>^2^. The threshold expression of <i>F</i>^2^ >
\s(<i>F</i>^2^) is used only for calculating <i>R</i>-factors(gt) <i>etc</i>.
and is not relevant to the choice of reflections for refinement.
<i>R</i>-factors based on <i>F</i>^2^ are statistically about twice as large
as those based on <i>F</i>, and <i>R</i>- factors based on ALL data will be
even larger.
;
_reflns_number_total     2104
_reflns_number_gt     1961
_reflns_threshold_expression     I>2sigma(I)
_refine_ls_structure_factor_coef     Fsqd
_refine_ls_matrix_type     full
_refine_ls_R_factor_all     0.0229
_refine_ls_R_factor_gt     0.0209
_refine_ls_wR_factor_gt     0.0497
_refine_ls_wR_factor_ref     0.0509
_refine_ls_goodness_of_fit_ref     1.040
_refine_ls_restrained_S_all     1.040
_refine_ls_number_reflns     2104
_refine_ls_number_parameters     153
_refine_ls_number_restraints     0
_refine_ls_hydrogen_treatment     mixed
_refine_ls_weighting_scheme     calc
_refine_ls_weighting_details
         'calc w=1/[\s^2^(Fo^2^)+(0.0243P)^2^+0.2713P] where P=(Fo^2^+2Fc^2^)/3'
_atom_sites_solution_hydrogens     geom
_atom_sites_solution_primary     direct
_atom_sites_solution_secondary     difmap
_refine_ls_shift/su_max     0.002
_refine_ls_shift/su_mean     0.000
_refine_diff_density_max     0.744
_refine_diff_density_min     -0.501
_refine_ls_extinction_method     none
_refine_ls_extinction_coef     ?
loop_
    _atom_type_symbol
    _atom_type_description
    _atom_type_scat_dispersion_real
    _atom_type_scat_dispersion_imag
    _atom_type_scat_source
    'C' 'C' 0.0033 0.0016
                         'International Tables Vol C Tables 4.2.6.8 and 6.1.1.4'
    'H' 'H' 0.0000 0.0000
                         'International Tables Vol C Tables 4.2.6.8 and 6.1.1.4'
    'Cl' 'Cl' 0.1484 0.1585
                         'International Tables Vol C Tables 4.2.6.8 and 6.1.1.4'
    'N' 'N' 0.0061 0.0033
                         'International Tables Vol C Tables 4.2.6.8 and 6.1.1.4'
    'S' 'S' 0.1246 0.1234
                         'International Tables Vol C Tables 4.2.6.8 and 6.1.1.4'
    'Cd' 'Cd' -0.8075 1.2024
                         'International Tables Vol C Tables 4.2.6.8 and 6.1.1.4'
_computing_data_collection     'SMART (Bruker, 2000)'
_computing_cell_refinement     'SAINT (Bruker, 2000)'
_computing_data_reduction     'SAINT (Bruker, 2000)'
_computing_structure_solution     'SHELXS97 (Sheldrick, 2008)'
_computing_structure_refinement     'SHELXL97 (Sheldrick, 2008)'
_computing_molecular_graphics     'SHELXTL (Sheldrick, 2008)'
_computing_publication_material     'publCIF (Westrip, 2010)'
loop_
    _atom_site_type_symbol
    _atom_site_label
    _atom_site_fract_x
    _atom_site_fract_y
    _atom_site_fract_z
    _atom_site_U_iso_or_equiv
    _atom_site_adp_type
    _atom_site_calc_flag
    _atom_site_refinement_flags
    _atom_site_occupancy
    _atom_site_symmetry_multiplicity
    _atom_site_disorder_assembly
    _atom_site_disorder_group
    Cd Cd1 0.62856(3) -0.10583(2) 0.594940(19) 0.03402(8) Uani d . 1 1 . .
    Cl Cl1 0.56554(12) -0.11665(9) 0.34743(7) 0.04336(17) Uani d . 1 1 . .
    N N1 0.7549(3) 0.0017(3) 0.8336(2) 0.0356(5) Uani d . 1 1 . .
    N N2 0.9449(5) 0.1523(4) 0.6597(3) 0.0515(7) Uani d . 1 1 . .
    N N3 0.2515(4) -0.6802(3) 0.4552(3) 0.0456(6) Uani d . 1 1 . .
    S S1 0.26442(11) -0.34111(9) 0.57610(9) 0.0464(2) Uani d . 1 1 . .
    C C1 0.6679(4) -0.0751(4) 0.9132(3) 0.0431(7) Uani d . 1 1 . .
    H H1 0.5546 -0.1865 0.8719 0.052 Uiso calc R 1 1 . .
    C C2 0.7371(5) 0.0024(5) 1.0580(3) 0.0518(8) Uani d . 1 1 . .
    H H2 0.6710 -0.0569 1.1110 0.062 Uiso calc R 1 1 . .
    C C3 0.9004(5) 0.1638(5) 1.1190(3) 0.0525(8) Uani d . 1 1 . .
    H H3 0.9471 0.2172 1.2149 0.063 Uiso calc R 1 1 . .
    C C4 1.0010(4) 0.2524(4) 1.0383(3) 0.0425(7) Uani d . 1 1 . .
    C C5 1.1737(5) 0.4201(4) 1.0939(3) 0.0576(9) Uani d . 1 1 . .
    H H5 1.2259 0.4794 1.1893 0.069 Uiso calc R 1 1 . .
    C C6 1.2648(5) 0.4961(4) 1.0102(4) 0.0610(9) Uani d . 1 1 . .
    H H6 1.3781 0.6077 1.0487 0.073 Uiso calc R 1 1 . .
    C C7 1.1906(5) 0.4087(4) 0.8661(4) 0.0526(8) Uani d . 1 1 . .
    H H7 1.2563 0.4622 0.8101 0.063 Uiso calc R 1 1 . .
    C C8 1.0226(4) 0.2458(4) 0.8069(3) 0.0394(6) Uani d . 1 1 . .
    C C9 0.9235(4) 0.1647(3) 0.8922(3) 0.0322(6) Uani d . 1 1 . .
    C C10 0.2613(4) -0.5392(4) 0.5052(3) 0.0344(6) Uani d . 1 1 . .
    H H8A 0.925(7) 0.225(6) 0.623(5) 0.097(16) Uiso d . 1 1 . .
    H H8B 1.026(8) 0.108(7) 0.629(5) 0.110(19) Uiso d . 1 1 . .
loop_
    _atom_site_aniso_label
    _atom_site_aniso_U_11
    _atom_site_aniso_U_22
    _atom_site_aniso_U_33
    _atom_site_aniso_U_12
    _atom_site_aniso_U_13
    _atom_site_aniso_U_23
    Cd1 0.03527(12) 0.03000(12) 0.02813(13) 0.01083(9) 0.00321(9) 0.00685(9)
    Cl1 0.0617(4) 0.0430(4) 0.0277(4) 0.0279(3) 0.0119(3) 0.0102(3)
    N1 0.0353(12) 0.0390(12) 0.0320(12) 0.0179(10) 0.0070(10) 0.0116(10)
    N2 0.0512(16) 0.0495(16) 0.0336(15) 0.0056(13) 0.0091(13) 0.0125(13)
    N3 0.0408(13) 0.0354(13) 0.0548(16) 0.0181(11) 0.0078(12) 0.0098(12)
    S1 0.0342(4) 0.0322(3) 0.0633(5) 0.0124(3) 0.0163(4) 0.0069(3)
    C1 0.0396(15) 0.0500(17) 0.0483(18) 0.0219(14) 0.0149(14) 0.0263(15)
    C2 0.0520(19) 0.081(2) 0.0423(19) 0.0389(19) 0.0210(16) 0.0334(18)
    C3 0.057(2) 0.081(2) 0.0314(16) 0.047(2) 0.0127(15) 0.0168(16)
    C4 0.0407(15) 0.0524(17) 0.0318(15) 0.0298(14) 0.0017(13) 0.0036(13)
    C5 0.0508(19) 0.0547(19) 0.0415(19) 0.0243(16) -0.0083(16) -0.0088(16)
    C6 0.0453(18) 0.0422(17) 0.061(2) 0.0074(15) -0.0031(17) -0.0022(16)
    C7 0.0433(17) 0.0392(16) 0.058(2) 0.0078(14) 0.0083(16) 0.0125(15)
    C8 0.0376(15) 0.0378(14) 0.0349(16) 0.0146(12) 0.0050(13) 0.0082(12)
    C9 0.0302(13) 0.0328(13) 0.0285(14) 0.0161(11) 0.0021(11) 0.0043(11)
    C10 0.0237(12) 0.0378(15) 0.0366(15) 0.0096(11) 0.0064(11) 0.0137(12)
_geom_special_details
;
All e.s.d.'s (except the e.s.d. in the dihedral angle between two l.s. planes)
are estimated using the full covariance matrix. The cell e.s.d.'s are taken
into account individually in the estimation of e.s.d.'s in distances, angles
and torsion angles; correlations between e.s.d.'s in cell parameters are only
used when they are defined by crystal symmetry. An approximate (isotropic)
treatment of cell e.s.d.'s is used for estimating e.s.d.'s involving l.s.
planes.
;
loop_
    _geom_bond_atom_site_label_1
    _geom_bond_atom_site_label_2
    _geom_bond_site_symmetry_2
    _geom_bond_distance
    _geom_bond_publ_flag
    Cd1 N3 2_646 2.311(2) y
    Cd1 N1 . 2.322(2) y
    Cd1 N2 . 2.382(3) y
    Cd1 Cl1 . 2.5495(8) y
    Cd1 S1 . 2.6413(8) y
    Cd1 Cl1 2_656 2.8088(7) y
    Cl1 Cd1 2_656 2.8088(7) ?
    N1 C1 . 1.306(4) ?
    N1 C9 . 1.370(3) ?
    N2 C8 . 1.436(4) ?
    N2 H8A . 0.87(5) ?
    N2 H8B . 0.88(5) ?
    N3 C10 . 1.147(3) ?
    N3 Cd1 2_646 2.311(2) ?
    S1 C10 . 1.646(3) ?
    C1 C2 . 1.402(4) ?
    C1 H1 . 0.9300 ?
    C2 C3 . 1.345(5) ?
    C2 H2 . 0.9300 ?
    C3 C4 . 1.408(5) ?
    C3 H3 . 0.9300 ?
    C4 C5 . 1.406(5) ?
    C4 C9 . 1.421(4) ?
    C5 C6 . 1.352(5) ?
    C5 H5 . 0.9300 ?
    C6 C7 . 1.402(5) ?
    C6 H6 . 0.9300 ?
    C7 C8 . 1.367(4) ?
    C7 H7 . 0.9300 ?
    C8 C9 . 1.413(4) ?
loop_
    _geom_angle_atom_site_label_1
    _geom_angle_atom_site_label_2
    _geom_angle_atom_site_label_3
    _geom_angle_site_symmetry_1
    _geom_angle_site_symmetry_3
    _geom_angle
    _geom_angle_publ_flag
    N3 Cd1 N1 2_646 . 96.56(8) ?
    N3 Cd1 N2 2_646 . 96.66(11) ?
    N1 Cd1 N2 . . 72.51(9) ?
    N3 Cd1 Cl1 2_646 . 92.72(7) ?
    N1 Cd1 Cl1 . . 161.21(6) ?
    N2 Cd1 Cl1 . . 90.24(7) ?
    N3 Cd1 S1 2_646 . 94.00(6) ?
    N1 Cd1 S1 . . 97.09(6) ?
    N2 Cd1 S1 . . 165.86(8) ?
    Cl1 Cd1 S1 . . 98.53(3) ?
    N3 Cd1 Cl1 2_646 2_656 172.43(6) ?
    N1 Cd1 Cl1 . 2_656 84.41(6) ?
    N2 Cd1 Cl1 . 2_656 90.80(10) ?
    Cl1 Cd1 Cl1 . 2_656 88.55(2) ?
    S1 Cd1 Cl1 . 2_656 78.43(2) ?
    Cd1 Cl1 Cd1 . 2_656 91.45(2) ?
    C1 N1 C9 . . 119.4(2) ?
    C1 N1 Cd1 . . 124.5(2) ?
    C9 N1 Cd1 . . 115.88(17) ?
    C8 N2 Cd1 . . 112.08(19) ?
    C8 N2 H8A . . 109(3) ?
    Cd1 N2 H8A . . 107(3) ?
    C8 N2 H8B . . 109(3) ?
    Cd1 N2 H8B . . 105(3) ?
    H8A N2 H8B . . 116(4) ?
    C10 N3 Cd1 . 2_646 156.0(2) ?
    C10 S1 Cd1 . . 104.03(9) ?
    N1 C1 C2 . . 123.1(3) ?
    N1 C1 H1 . . 118.4 ?
    C2 C1 H1 . . 118.4 ?
    C3 C2 C1 . . 119.0(3) ?
    C3 C2 H2 . . 120.5 ?
    C1 C2 H2 . . 120.5 ?
    C2 C3 C4 . . 120.3(3) ?
    C2 C3 H3 . . 119.9 ?
    C4 C3 H3 . . 119.9 ?
    C5 C4 C3 . . 123.8(3) ?
    C5 C4 C9 . . 118.6(3) ?
    C3 C4 C9 . . 117.5(3) ?
    C6 C5 C4 . . 120.7(3) ?
    C6 C5 H5 . . 119.6 ?
    C4 C5 H5 . . 119.6 ?
    C5 C6 C7 . . 120.8(3) ?
    C5 C6 H6 . . 119.6 ?
    C7 C6 H6 . . 119.6 ?
    C8 C7 C6 . . 120.8(3) ?
    C8 C7 H7 . . 119.6 ?
    C6 C7 H7 . . 119.6 ?
    C7 C8 C9 . . 119.5(3) ?
    C7 C8 N2 . . 121.9(3) ?
    C9 C8 N2 . . 118.6(2) ?
    N1 C9 C8 . . 119.8(2) ?
    N1 C9 C4 . . 120.6(3) ?
    C8 C9 C4 . . 119.6(3) ?
    N3 C10 S1 . . 177.4(2) ?
loop_
    _geom_torsion_atom_site_label_1
    _geom_torsion_atom_site_label_2
    _geom_torsion_atom_site_label_3
    _geom_torsion_atom_site_label_4
    _geom_torsion_site_symmetry_1
    _geom_torsion_site_symmetry_2
    _geom_torsion_site_symmetry_3
    _geom_torsion_site_symmetry_4
    _geom_torsion
    _geom_torsion_publ_flag
    C9 N1 C1 C2 . . . . 0.9(4) ?
    Cd1 N1 C1 C2 . . . . -173.5(2) ?
    N1 C1 C2 C3 . . . . 0.2(5) ?
    C1 C2 C3 C4 . . . . -0.6(5) ?
    C2 C3 C4 C5 . . . . -179.3(3) ?
    C2 C3 C4 C9 . . . . -0.1(4) ?
    C3 C4 C5 C6 . . . . 178.9(3) ?
    C9 C4 C5 C6 . . . . -0.2(4) ?
    C4 C5 C6 C7 . . . . -0.7(5) ?
    C5 C6 C7 C8 . . . . 0.9(5) ?
    C6 C7 C8 C9 . . . . -0.2(5) ?
    C6 C7 C8 N2 . . . . -179.2(3) ?
    Cd1 N2 C8 C7 . . . . -172.4(2) ?
    Cd1 N2 C8 C9 . . . . 8.6(4) ?
    C1 N1 C9 C8 . . . . 177.8(2) ?
    Cd1 N1 C9 C8 . . . . -7.3(3) ?
    C1 N1 C9 C4 . . . . -1.6(4) ?
    Cd1 N1 C9 C4 . . . . 173.23(18) ?
    C7 C8 C9 N1 . . . . 179.8(3) ?
    N2 C8 C9 N1 . . . . -1.2(4) ?
    C7 C8 C9 C4 . . . . -0.7(4) ?
    N2 C8 C9 C4 . . . . 178.3(3) ?
    C5 C4 C9 N1 . . . . -179.6(3) ?
    C3 C4 C9 N1 . . . . 1.2(4) ?
    C5 C4 C9 C8 . . . . 1.0(4) ?
    C3 C4 C9 C8 . . . . -178.2(2) ?
loop_
    _geom_hbond_atom_site_label_D
    _geom_hbond_atom_site_label_H
    _geom_hbond_atom_site_label_A
    _geom_hbond_site_symmetry_A
    _geom_hbond_distance_DH
    _geom_hbond_distance_HA
    _geom_hbond_distance_DA
    _geom_hbond_angle_DHA
    C2 H2 Cl1 1_556 0.93 2.84 3.723(4) 160
data_global
_journal_date_recd_electronic     2011-11-21
_journal_date_accepted     2011-11-29
_journal_name_full     'Acta Crystallographica, Section E'
_journal_year     2012
_journal_volume     68
_journal_issue      1
_journal_page_first     m3
_journal_page_last     m3
_journal_paper_category     QM
_journal_paper_doi     10.1107/S1600536811051373
_journal_coeditor_code     WM2567
_publ_contact_author_name     'Heng Xu'
_publ_contact_author_address
;
Anhui Key Laboratory of Functional Coordination Compounds,
School of Chemistry and Chemical Engineering,
Anqing Normal University,
Anqing 246011,
People's Republic of China
;
_publ_contact_author_email     'xuheng312@163.com'
_publ_contact_author_fax     '86-556-5500690'
_publ_contact_author_phone     '86-556-5500690'
_publ_section_title
;\
<i>catena</i>-Poly[[(8-aminoquinoline-\k^2^<i>N</i>,<i>N</i>')cadmium]-di-\m-\
thiocyanato-\k^2^<i>N</i>:<i>S</i>;\k^2^<i>S</i>:<i>N</i>-[(8-\
aminoquinoline-\k^2^<i>N</i>,<i>N</i>')cadmium]-di-\m-chlorido]
;
loop_
    _publ_author_name
    _publ_author_footnote
    _publ_author_address
    'Xu, Heng' .
;
Anhui Key Laboratory of Functional Coordination Compounds,
School of Chemistry and Chemical Engineering,
Anqing Normal University,
Anqing 246011,
People's Republic of China
;
    'Guo, Chang' .
;
Anhui Key Laboratory of Functional Coordination Compounds,
School of Chemistry and Chemical Engineering,
Anqing Normal University,
Anqing 246011,
People's Republic of China
;
_publ_section_synopsis     .
