# Supplementary material for: catena-Poly[[(8-amino­quinoline-κ2 N,N′)cadmium]-di-μ-thio­cyanato-κ2 N:S;κ2 S:N-[(8-amino­quinoline-κ2 N,N′)cadmium]-di-μ-chlorido]
Source: Acta Crystallogr Sect E Struct Rep Online. 2011 Dec 3;68(Pt 1):m3. doi: 10.1107/S1600536811051373 (PMC3254276; doi:10.1107/S1600536811051373)
Supplement: Supplementary file 2 [file e-68-000m3-Isup2.hkl]

# 
# h,k,l, Fc-squared, Fo-squared, sigma(Fo-squared) and status flag 
# 
data_I
_shelx_title ' 1 in P-1' 
_shelx_refln_list_code          4 
_shelx_F_calc_maximum      181.31 
_exptl_crystal_F_000       340.00 
_reflns_d_resolution_high  0.8255 
 
loop_ 
 _symmetry_equiv_pos_as_xyz 
 'x, y, z' 
 '-x, -y, -z' 
 
_cell_length_a     7.4965 
_cell_length_b     8.6245 
_cell_length_c    10.5247 
_cell_angle_alpha 106.649 
_cell_angle_beta   98.047 
_cell_angle_gamma 112.561 
 
_shelx_F_squared_multiplier     1.000 
 
loop_ 
 _refln_index_h 
 _refln_index_k 
 _refln_index_l 
 _refln_F_squared_calc 
 _refln_F_squared_meas 
 _refln_F_squared_sigma 
 _refln_observed_status 
   1   0   0     1511.68     1597.79     62.65 o 
   2   0   0     1399.47     1478.82     19.02 o 
   3   0   0     3686.14     3769.88     46.56 o 
   4   0   0      250.29      232.56      5.38 o 
   5   0   0      534.28      544.79     13.16 o 
   6   0   0      208.68      202.64      8.81 o 
   7   0   0       93.42       95.84     11.88 o 
   8   0   0      364.35      354.72     15.74 o 
  -8   1   0       37.29       37.36      5.02 o 
  -7   1   0      333.99      327.59     11.23 o 
  -6   1   0      523.77      550.00     14.04 o 
  -5   1   0       14.72       16.71      3.18 o 
  -4   1   0     5699.29     5779.30     70.40 o 
  -3   1   0     6142.79     6093.39     74.80 o 
  -2   1   0      900.75      901.30     23.28 o 
  -1   1   0      476.60      474.80     25.52 o 
   0   1   0     7132.53     7016.80    158.02 o 
   1   1   0     8721.28     8757.47    150.38 o 
   2   1   0     9429.10     9504.27    133.78 o 
   3   1   0      126.22      149.48      3.97 o 
   4   1   0      933.41      971.63     23.16 o 
   5   1   0     1468.39     1451.54     26.92 o 
   6   1   0      241.84      232.83     14.83 o 
   7   1   0      181.44      210.04     29.16 o 
  -8   2   0       14.49        6.79      3.10 o 
  -7   2   0      471.69      467.39     15.59 o 
  -6   2   0      344.81      342.32     10.36 o 
  -5   2   0      319.73      321.29      9.04 o 
  -4   2   0      363.98      363.72      7.65 o 
  -3   2   0     1623.66     1561.70     30.08 o 
  -2   2   0    32873.36    31350.21    443.21 o 
  -1   2   0      179.33      169.06      3.41 o 
   0   2   0      615.66      605.59      8.53 o 
   1   2   0     8294.71     8412.23    100.65 o 
   2   2   0     4628.03     4480.84     95.33 o 
   3   2   0      859.89      896.20     13.90 o 
   4   2   0       62.63       53.10      3.04 o 
   5   2   0      413.22      425.26     14.83 o 
   6   2   0      219.40      224.46     16.71 o 
   7   2   0       60.57       61.52      7.53 o 
  -8   3   0        2.97        3.08      2.73 o 
  -7   3   0        6.44        5.44      2.58 o 
  -6   3   0      438.90      443.00     10.35 o 
  -5   3   0     1833.53     1802.17     26.79 o 
  -4   3   0     1133.19     1081.20     19.31 o 
  -3   3   0     1028.36     1011.35     17.54 o 
  -2   3   0    16177.44    16629.72    177.71 o 
  -1   3   0     6824.58     7000.95     83.80 o 
   0   3   0      963.91      971.21     11.92 o 
   1   3   0     2185.88     2263.72     33.90 o 
   2   3   0      523.32      482.73     10.04 o 
   3   3   0     1590.34     1555.66     30.66 o 
   4   3   0     1074.49     1018.97     51.39 o 
   5   3   0      132.31      127.27     14.95 o 
   6   3   0      349.14      366.31     24.53 o 
  -8   4   0      246.21      248.70     22.94 o 
  -7   4   0      155.68      144.64      6.70 o 
  -6   4   0      510.83      489.61     10.74 o 
  -5   4   0     1324.99     1217.68     22.57 o 
  -4   4   0     4853.83     4855.26     79.10 o 
  -3   4   0      403.99      424.92     12.06 o 
  -2   4   0     1308.81     1281.92     15.87 o 
  -1   4   0     4432.04     4458.32     63.52 o 
   0   4   0     4557.58     4615.85     55.77 o 
   1   4   0     1140.62     1167.83     17.07 o 
   2   4   0      307.67      310.69      9.74 o 
   3   4   0     1783.13     1724.21     35.86 o 
   4   4   0      597.52      574.20     17.78 o 
   5   4   0        0.44        1.29      3.06 o 
  -8   5   0      158.84      152.07      8.71 o 
  -7   5   0       79.32       84.76      5.35 o 
  -6   5   0       11.50       10.67      3.01 o 
  -5   5   0       90.92       85.26      4.50 o 
  -4   5   0     3302.64     3267.21     51.20 o 
  -3   5   0     3293.14     3237.77     37.36 o 
  -2   5   0      342.79      345.95      6.03 o 
  -1   5   0     4413.97     4576.68     57.18 o 
   0   5   0     3009.72     2865.37     42.13 o 
   1   5   0      885.11      871.05     15.21 o 
   2   5   0      131.33      136.04      8.22 o 
   3   5   0      195.01      181.05      7.09 o 
   4   5   0      138.72      141.64      6.79 o 
  -8   6   0       13.03       10.34      2.81 o 
  -7   6   0      549.07      534.46     13.95 o 
  -6   6   0     1515.88     1360.32     65.65 o 
  -5   6   0      628.56      596.11     14.10 o 
  -4   6   0     2145.55     2071.28     28.95 o 
  -3   6   0     1477.71     1444.18     18.77 o 
  -2   6   0      416.64      446.68     10.30 o 
  -1   6   0      152.92      168.15      4.33 o 
   0   6   0      161.20      157.66      8.41 o 
   1   6   0     1786.51     1784.03     36.00 o 
   2   6   0     1448.63     1470.69     31.94 o 
   3   6   0        0.59        3.13      2.13 o 
   4   6   0      304.13      322.65     19.90 o 
  -8   7   0        7.91        7.75      2.84 o 
  -7   7   0       70.76       66.96      7.53 o 
  -6   7   0      501.55      468.76     25.26 o 
  -5   7   0      269.36      243.61      8.59 o 
  -4   7   0        1.66        3.75      3.52 o 
  -3   7   0     1714.96     1678.27     35.95 o 
  -2   7   0     1861.48     1843.40     47.08 o 
  -1   7   0      747.04      723.92     15.24 o 
   0   7   0        0.07        2.09      1.75 o 
   1   7   0      781.53      718.06     28.50 o 
   2   7   0      276.00      272.71     11.48 o 
  -8   8   0      183.04      171.30     11.01 o 
  -7   8   0       37.29       28.52      7.95 o 
  -6   8   0      332.05      333.15     13.73 o 
  -5   8   0      807.58      726.70     21.42 o 
  -4   8   0      164.73      168.30      7.47 o 
  -3   8   0      199.92      199.53     10.46 o 
  -2   8   0      836.41      825.96     33.32 o 
  -1   8   0      594.79      577.54     13.42 o 
   0   8   0      330.91      350.37     33.72 o 
   1   8   0        0.67        1.95      4.04 o 
  -7   9   0        0.98        5.05      3.78 o 
  -6   9   0      139.81      138.24     11.87 o 
  -5   9   0      347.16      326.30     17.78 o 
  -4   9   0      145.14      159.15      7.96 o 
  -3   9   0      214.79      226.36      9.74 o 
  -2   9   0        3.64        2.12      2.00 o 
  -1   9   0      735.60      710.84     20.07 o 
  -4  10   0      512.79      553.32     36.19 o 
   3 -10   1      169.17      176.00      9.00 o 
   4 -10   1      202.05      208.48      9.73 o 
   5 -10   1        2.38        2.27      4.33 o 
   0  -9   1      816.06      819.18     22.64 o 
   1  -9   1      208.42      183.53     10.30 o 
   2  -9   1       23.44       25.74      3.37 o 
   3  -9   1      382.95      367.95     12.64 o 
   4  -9   1      258.14      257.19     10.05 o 
   5  -9   1        9.83       10.70      4.55 o 
   6  -9   1        9.31        4.48      3.09 o 
   7  -9   1       70.66       64.29      7.27 o 
  -2  -8   1       51.89       59.34      9.64 o 
  -1  -8   1      112.59      112.97     11.31 o 
   0  -8   1      591.27      595.94     17.32 o 
   1  -8   1      493.22      482.98     11.83 o 
   2  -8   1      190.99      186.40     14.45 o 
   3  -8   1        0.90        6.90      2.52 o 
   4  -8   1      376.21      379.64     25.90 o 
   5  -8   1      291.54      285.75     12.18 o 
   6  -8   1       27.06       16.17      3.84 o 
   7  -8   1      408.24      382.33     15.38 o 
   8  -8   1       30.59       47.84      6.47 o 
  -3  -7   1      484.27      519.58     18.82 o 
  -2  -7   1      440.76      416.81     14.38 o 
  -1  -7   1       39.52       32.46      4.32 o 
   0  -7   1        1.98        2.15      2.03 o 
   1  -7   1      741.64      746.35     14.78 o 
   2  -7   1     2234.42     2211.68     41.79 o 
   3  -7   1      111.75      107.87      4.89 o 
   4  -7   1      345.20      356.75      7.69 o 
   5  -7   1      719.90      702.16     16.24 o 
   6  -7   1        6.20        3.96      2.42 o 
   7  -7   1       66.97       61.28     10.86 o 
   8  -7   1       41.66       38.19      4.64 o 
  -4  -6   1       68.00       48.57      9.13 o 
  -3  -6   1      102.57      113.77      6.31 o 
  -2  -6   1     1995.40     1948.22     32.47 o 
  -1  -6   1     1839.38     1834.41     36.62 o 
   0  -6   1       10.78        9.95      2.79 o 
   1  -6   1      625.15      644.24     11.43 o 
   2  -6   1     1239.82     1290.70     19.16 o 
   3  -6   1      257.91      259.12      6.20 o 
   4  -6   1      154.29      154.72      5.09 o 
   5  -6   1      485.90      458.36     11.91 o 
   6  -6   1       44.50       46.36      6.49 o 
   7  -6   1      385.20      383.82     13.52 o 
   8  -6   1       32.61       31.12      4.18 o 
  -5  -5   1      761.37      748.93     25.02 o 
  -4  -5   1      352.09      324.37     10.28 o 
  -3  -5   1      100.35      104.63      5.43 o 
  -2  -5   1      532.92      555.52     12.36 o 
  -1  -5   1     1432.98     1445.64     28.95 o 
   0  -5   1     3046.40     3081.94     35.05 o 
   1  -5   1      252.88      258.97      5.79 o 
   2  -5   1      503.64      537.13      8.31 o 
   3  -5   1     2464.23     2453.23     32.56 o 
   4  -5   1      548.21      522.52     11.91 o 
   5  -5   1      237.42      220.72      7.38 o 
   6  -5   1      438.20      417.21     19.40 o 
   7  -5   1      191.38      188.99      7.70 o 
   8  -5   1        0.70        2.87      2.11 o 
  -6  -4   1       31.36       30.60      6.28 o 
  -5  -4   1      212.03      208.75     10.87 o 
  -4  -4   1      869.68      842.83     22.53 o 
  -3  -4   1     1253.54     1169.66     24.37 o 
  -2  -4   1      107.21      105.14      3.95 o 
  -1  -4   1     1370.96     1340.90     18.99 o 
   0  -4   1     9549.90     9992.45    116.69 o 
   1  -4   1     1939.56     2001.22     26.31 o 
   2  -4   1      217.25      204.34      5.48 o 
   3  -4   1     3633.89     3866.12     58.42 o 
   4  -4   1      194.33      212.89      6.48 o 
   5  -4   1      272.06      277.67      8.21 o 
   6  -4   1        1.91       -0.12      1.29 o 
   7  -4   1      193.43      186.83     10.11 o 
   8  -4   1      547.69      563.97     20.56 o 
  -6  -3   1      325.38      321.56     13.94 o 
  -5  -3   1       89.37       95.07      7.32 o 
  -4  -3   1     1923.42     1821.87     38.24 o 
  -3  -3   1     3277.10     3157.54     55.76 o 
  -2  -3   1     1037.52     1078.26     18.18 o 
  -1  -3   1      302.17      346.22      6.31 o 
   0  -3   1     1198.04     1252.98     14.80 o 
   1  -3   1     3033.04     3116.47     39.59 o 
   2  -3   1     4034.89     4215.97     53.21 o 
   3  -3   1       41.89       48.71      3.51 o 
   4  -3   1     1336.79     1251.16     28.71 o 
   5  -3   1     1304.70     1235.29     23.35 o 
   6  -3   1       26.86       26.43      3.38 o 
   7  -3   1       91.10       97.43      6.35 o 
   8  -3   1      281.64      273.21     14.39 o 
  -7  -2   1      397.05      388.08     16.08 o 
  -6  -2   1      520.31      518.34     17.67 o 
  -5  -2   1       96.33       95.70      7.08 o 
  -4  -2   1      203.30      207.30      5.65 o 
  -3  -2   1     1482.78     1476.46     56.26 o 
  -2  -2   1     9426.47     9434.17    172.76 o 
  -1  -2   1     3382.23     3445.08     42.29 o 
   0  -2   1      240.34      236.15      4.81 o 
   1  -2   1    13110.84    13346.20    257.38 o 
   2  -2   1        5.92        5.77      1.33 o 
   3  -2   1      626.20      679.04     13.33 o 
   4  -2   1      210.53      214.61      6.60 o 
   5  -2   1      457.30      416.97     10.73 o 
   6  -2   1      366.36      354.21     10.65 o 
   7  -2   1       25.10       24.50      3.71 o 
   8  -2   1       67.70       64.90      6.19 o 
  -7  -1   1       43.37       21.91      4.68 o 
  -6  -1   1      418.70      432.11     21.17 o 
  -5  -1   1     2242.48     2219.35     37.42 o 
  -4  -1   1     1326.19     1380.18     22.61 o 
  -3  -1   1     1321.28     1376.33     19.12 o 
  -2  -1   1    13140.00    13552.31    187.23 o 
  -1  -1   1     5736.24     6169.05    149.12 o 
   0  -1   1      682.41      716.68     18.78 o 
   1  -1   1     1836.82     1958.80     37.05 o 
   2  -1   1        9.49        4.12      0.92 o 
   3  -1   1     1636.90     1572.46     20.93 o 
   4  -1   1      411.24      407.10     10.65 o 
   5  -1   1       15.02       12.02      2.79 o 
   6  -1   1     1613.89     1561.60     29.22 o 
   7  -1   1      436.60      416.69     12.99 o 
   8  -1   1      129.39      120.59      7.97 o 
  -8   0   1      441.57      421.94     16.77 o 
  -7   0   1        3.21        4.76      2.55 o 
  -6   0   1     1109.75     1077.12     22.26 o 
  -5   0   1     1743.24     1716.91     30.07 o 
  -4   0   1     1904.93     1903.53     25.68 o 
  -3   0   1      473.78      488.07      8.96 o 
  -2   0   1      281.90      273.58     11.97 o 
  -1   0   1    12932.19    12379.81    295.09 o 
   0   0   1     3892.11     4048.78     92.08 o 
   2   0   1     1349.30     1456.67     23.49 o 
   3   0   1     2674.92     2804.72     41.51 o 
   4   0   1      239.15      264.45      8.83 o 
   5   0   1       54.35       58.92      4.36 o 
   6   0   1      127.26      133.29      6.79 o 
   7   0   1      228.38      219.71      9.51 o 
  -8   1   1      139.86      146.62     13.12 o 
  -7   1   1      332.57      308.12     10.84 o 
  -6   1   1       93.58       93.50      5.65 o 
  -5   1   1      788.38      791.85     16.47 o 
  -4   1   1     6973.90     6946.89     96.18 o 
  -3   1   1     5348.86     5284.40     63.50 o 
  -2   1   1      410.07      389.68      7.60 o 
  -1   1   1     6649.82     6237.54    265.20 o 
   0   1   1     2731.23     2788.75     39.31 o 
   1   1   1     2072.79     2111.70     26.47 o 
   2   1   1      108.92      115.69      2.83 o 
   3   1   1        2.07        0.88      0.82 o 
   4   1   1     1357.03     1395.23     25.62 o 
   5   1   1      721.28      696.10     16.11 o 
   6   1   1       97.93       95.91      9.93 o 
   7   1   1      207.15      207.84     11.69 o 
  -8   2   1      161.51      143.89     11.10 o 
  -7   2   1     1051.42     1076.07     23.04 o 
  -6   2   1     1273.38     1191.02     23.33 o 
  -5   2   1       81.79       78.21      4.53 o 
  -4   2   1     4709.22     4593.18     56.57 o 
  -3   2   1     6720.26     6674.83     92.54 o 
  -2   2   1      198.10      178.00     10.84 o 
  -1   2   1     1113.52     1143.74     39.72 o 
   0   2   1        1.82        3.87      0.60 o 
   1   2   1     3800.24     3680.06     45.42 o 
   2   2   1     3040.85     3039.14     44.55 o 
   3   2   1        0.63        2.69      1.00 o 
   4   2   1     1120.18     1134.32     26.57 o 
   5   2   1      710.29      707.56     48.61 o 
   6   2   1        0.63       -2.57      2.65 o 
  -8   3   1      117.26      110.25      7.79 o 
  -7   3   1      504.34      459.29     13.27 o 
  -6   3   1      906.33      908.43     16.58 o 
  -5   3   1     1061.18     1040.60     20.27 o 
  -4   3   1      194.37      174.43      4.75 o 
  -3   3   1     4112.64     4051.56     86.12 o 
  -2   3   1     8925.27     8802.44    318.03 o 
  -1   3   1     3051.10     3047.77     72.15 o 
   0   3   1      216.41      227.49      4.69 o 
   1   3   1      713.61      669.64     10.68 o 
   2   3   1      867.73      895.57     14.12 o 
   3   3   1      260.21      274.07     13.28 o 
   4   3   1       41.89       39.20      3.71 o 
   5   3   1       95.31      119.39     12.24 o 
   6   3   1      347.04      365.97     22.86 o 
  -9   4   1      115.54      107.11      9.96 o 
  -8   4   1      235.66      222.00      9.11 o 
  -7   4   1       22.94       20.04      3.24 o 
  -6   4   1     2095.75     2031.79     30.34 o 
  -5   4   1     3502.99     3368.85     46.72 o 
  -4   4   1      157.68      137.55      3.58 o 
  -3   4   1      219.43      230.06      6.19 o 
  -2   4   1     1393.22     1327.25     18.48 o 
  -1   4   1     2060.32     2088.80     34.22 o 
   0   4   1     1744.16     1695.48     22.75 o 
   1   4   1       83.50       76.47      3.57 o 
   2   4   1      590.45      601.93     15.24 o 
   3   4   1     1472.41     1475.21     31.22 o 
   4   4   1       17.89       12.33      2.51 o 
   5   4   1      156.71      183.33     15.25 o 
  -9   5   1      342.81      345.77     12.59 o 
  -8   5   1      376.37      360.87     26.42 o 
  -7   5   1        0.95       -0.09      2.29 o 
  -6   5   1      396.88      385.65     10.54 o 
  -5   5   1     1134.86     1067.50     20.78 o 
  -4   5   1     1500.62     1460.72     77.01 o 
  -3   5   1     1613.70     1569.16     21.23 o 
  -2   5   1       10.92       11.81      1.38 o 
  -1   5   1     1776.49     1734.65     28.00 o 
   0   5   1     3193.15     3147.78     47.58 o 
   1   5   1      142.41      138.64      7.50 o 
   2   5   1      489.04      471.58     13.95 o 
   3   5   1      147.09      160.74      8.32 o 
   4   5   1       61.32       58.86      9.45 o 
  -8   6   1      221.99      224.74     10.72 o 
  -7   6   1      810.34      837.28     18.67 o 
  -6   6   1      124.18      120.01      7.26 o 
  -5   6   1      480.56      482.32     13.85 o 
  -4   6   1     2561.46     2448.46     40.61 o 
  -3   6   1     1298.76     1310.26     19.73 o 
  -2   6   1      141.37      140.55     14.17 o 
  -1   6   1       27.69       29.96      3.57 o 
   0   6   1      248.83      240.54      8.82 o 
   1   6   1      903.91      871.79     21.12 o 
   2   6   1       89.55       98.63      6.81 o 
   3   6   1       66.80       72.27      6.63 o 
  -8   7   1      242.11      238.89     12.12 o 
  -7   7   1      626.68      606.93     19.58 o 
  -6   7   1      309.67      280.24     11.95 o 
  -5   7   1       18.63       12.62      2.75 o 
  -4   7   1      176.23      171.43      6.28 o 
  -3   7   1      700.12      663.54     16.43 o 
  -2   7   1     1451.81     1429.59     29.54 o 
  -1   7   1      284.17      263.28      7.83 o 
   0   7   1      158.92      152.63      7.53 o 
   1   7   1      466.42      488.26     26.14 o 
   2   7   1      166.46      168.02     13.42 o 
  -7   8   1       76.11       67.44     12.05 o 
  -6   8   1      426.72      391.42     19.96 o 
  -5   8   1      719.40      688.64     32.89 o 
  -4   8   1      152.07      150.71      7.18 o 
  -3   8   1      375.59      377.20     19.61 o 
  -2   8   1     1004.43      990.23     18.94 o 
  -1   8   1      337.20      328.69     11.82 o 
   0   8   1       21.14       15.83      3.59 o 
   1   8   1       33.35       32.07      6.89 o 
  -6   9   1      457.41      445.71     19.24 o 
  -5   9   1      288.02      323.80     18.04 o 
  -4   9   1      154.60      158.67      8.11 o 
  -3   9   1       36.99       34.67      5.38 o 
  -2   9   1       22.32       18.00      3.10 o 
  -1   9   1      318.19      306.10     12.37 o 
   2 -10   2       40.93       38.70      5.14 o 
   3 -10   2       11.63        8.06      3.44 o 
   4 -10   2        0.68       -2.90      3.44 o 
   5 -10   2      127.29      121.98     11.44 o 
   0  -9   2      165.82      160.68      8.83 o 
   1  -9   2       23.96       15.86      3.74 o 
   2  -9   2      239.62      243.34     10.20 o 
   3  -9   2      432.61      420.98     13.65 o 
   4  -9   2        7.97       10.81      4.73 o 
   5  -9   2      173.17      174.65     12.34 o 
   6  -9   2      254.66      243.25     11.98 o 
   7  -9   2      123.56      132.84     16.21 o 
  -2  -8   2        4.25       -1.12      4.10 o 
  -1  -8   2      246.78      233.86     10.55 o 
   0  -8   2      468.10      466.17     14.77 o 
   1  -8   2       91.03       92.34      5.09 o 
   2  -8   2       87.55       85.03      7.07 o 
   3  -8   2      545.68      548.37     12.43 o 
   4  -8   2      138.46      126.42      6.90 o 
   5  -8   2        4.53        0.19      2.11 o 
   6  -8   2      108.77      100.66      7.66 o 
   7  -8   2      122.92      126.15     15.04 o 
  -3  -7   2      416.34      387.28     21.34 o 
  -2  -7   2       26.84       26.07      3.41 o 
  -1  -7   2       55.49       57.20      4.81 o 
   0  -7   2      109.33      108.35      8.64 o 
   1  -7   2      190.27      184.69      7.72 o 
   2  -7   2      284.58      288.45      9.71 o 
   3  -7   2       41.72       46.62      3.00 o 
   4  -7   2     1090.51     1086.38     17.03 o 
   5  -7   2      908.21      873.54     18.94 o 
   6  -7   2       10.70        8.91      2.68 o 
   7  -7   2      323.27      314.48     17.35 o 
   8  -7   2      277.50      276.32     13.23 o 
  -4  -6   2        0.17        4.51      3.35 o 
  -3  -6   2      166.54      161.41      6.94 o 
  -2  -6   2     1110.19     1062.24     20.38 o 
  -1  -6   2      672.79      663.01     14.00 o 
   0  -6   2      209.52      226.29      8.38 o 
   1  -6   2     2164.13     2183.99     34.72 o 
   2  -6   2      242.85      241.85      5.85 o 
   3  -6   2      248.73      249.65      6.13 o 
   4  -6   2      423.53      427.54      9.17 o 
   5  -6   2      158.85      152.00      7.68 o 
   6  -6   2      733.34      644.71     33.77 o 
   7  -6   2       68.49       64.16      6.33 o 
   8  -6   2      124.55      147.16     17.33 o 
  -5  -5   2      543.29      523.75     18.64 o 
  -4  -5   2       92.37       85.67      9.08 o 
  -3  -5   2      303.77      297.03      9.04 o 
  -2  -5   2     1031.24      986.07     22.28 o 
  -1  -5   2      399.51      407.20     11.59 o 
   0  -5   2      131.90      126.38      3.50 o 
   1  -5   2      187.36      193.61      4.70 o 
   2  -5   2      705.39      709.24     11.84 o 
   3  -5   2     1139.03     1129.83     17.46 o 
   4  -5   2        1.60        1.04      1.34 o 
   5  -5   2      904.31      849.91     17.77 o 
   6  -5   2     1500.47     1433.78     27.46 o 
   7  -5   2      250.09      243.31     14.03 o 
   8  -5   2        3.54        2.45      2.31 o 
  -6  -4   2      217.90      214.68     12.04 o 
  -5  -4   2      437.69      448.24     16.26 o 
  -4  -4   2      385.10      358.36     10.11 o 
  -3  -4   2      205.98      201.94      6.81 o 
  -2  -4   2       12.20       17.35      2.15 o 
  -1  -4   2     1721.32     1749.37     27.05 o 
   0  -4   2     2513.99     2540.01     32.29 o 
   1  -4   2        2.98        0.44      0.77 o 
   2  -4   2     1739.46     1735.67     23.95 o 
   3  -4   2     1506.89     1452.49     21.01 o 
   4  -4   2      344.39      364.88      9.17 o 
   5  -4   2      171.72      151.31      5.94 o 
   6  -4   2      485.23      452.85     14.36 o 
   7  -4   2      705.12      678.91     21.53 o 
   8  -4   2      256.44      264.66     13.53 o 
  -6  -3   2       40.93       40.01      5.73 o 
  -5  -3   2      177.62      168.96     15.32 o 
  -4  -3   2     1758.45     1626.17     37.95 o 
  -3  -3   2     1557.87     1605.40     28.67 o 
  -2  -3   2      109.66      104.23      3.96 o 
  -1  -3   2     1667.38     1703.91     26.44 o 
   0  -3   2     1016.20     1063.31     14.87 o 
   1  -3   2      453.55      421.67      7.09 o 
   2  -3   2       78.37       75.71      3.30 o 
   3  -3   2     1014.94     1008.64     17.82 o 
   4  -3   2     2059.60     2013.36     43.40 o 
   5  -3   2      681.55      673.34     18.14 o 
   6  -3   2       73.48       83.89      6.03 o 
   7  -3   2     1007.60      974.23     21.80 o 
   8  -3   2      415.82      434.61     14.31 o 
  -7  -2   2      583.84      576.01     52.50 o 
  -6  -2   2      448.45      456.28     20.79 o 
  -5  -2   2       14.70       17.90      3.72 o 
  -4  -2   2     1076.59     1061.43     16.65 o 
  -3  -2   2     1417.69     1351.89     54.78 o 
  -2  -2   2     1211.71     1160.67     23.27 o 
  -1  -2   2        5.21        3.98      0.82 o 
   0  -2   2       62.75       78.85      2.20 o 
   1  -2   2     2453.04     2299.54     35.48 o 
   2  -2   2     2432.05     2471.82     37.50 o 
   3  -2   2      405.98      385.24     10.46 o 
   4  -2   2     3754.03     3654.27     67.22 o 
   5  -2   2     1838.71     1760.55     30.43 o 
   6  -2   2        4.20        7.08      2.78 o 
   7  -2   2      128.84      111.12     11.84 o 
   8  -2   2      198.24      200.58      9.66 o 
  -7  -1   2      210.51      189.07     10.42 o 
  -6  -1   2      255.49      237.54      8.91 o 
  -5  -1   2      926.46      923.79     19.02 o 
  -4  -1   2      775.26      790.36     12.31 o 
  -3  -1   2     1654.01     1659.30     42.75 o 
  -2  -1   2     9082.79     9030.90    235.87 o 
  -1  -1   2     1492.77     1547.71     29.20 o 
   0  -1   2     2768.20     3056.67     44.94 o 
   1  -1   2     3799.52     3892.79     69.25 o 
   2  -1   2        3.24        1.27      1.16 o 
   3  -1   2       51.57       58.51      2.80 o 
   4  -1   2       25.64       23.68      2.26 o 
   5  -1   2     1382.35     1342.61     24.92 o 
   6  -1   2     1493.97     1456.37     27.92 o 
   7  -1   2      136.09      133.11      7.62 o 
  -8   0   2      257.42      256.45     11.10 o 
  -7   0   2       30.00       25.71      4.05 o 
  -6   0   2     1729.69     1632.99     30.11 o 
  -5   0   2     1753.99     1713.24     29.92 o 
  -4   0   2      254.89      234.78      5.73 o 
  -3   0   2      184.43      173.65      5.43 o 
  -2   0   2      112.16      132.81      7.69 o 
  -1   0   2     2023.19     2097.99     40.07 o 
   0   0   2     5111.83     5120.85     57.03 o 
   1   0   2       30.26       29.16      1.78 o 
   2   0   2     5687.36     5853.71     82.34 o 
   3   0   2     3642.89     3731.48     46.92 o 
   4   0   2       99.74       94.35      5.79 o 
   5   0   2     1082.77     1077.29     21.51 o 
   6   0   2      755.13      723.08     19.30 o 
   7   0   2      103.95       93.51      9.66 o 
  -8   1   2      138.64      134.35      8.08 o 
  -7   1   2       86.72       86.26      6.08 o 
  -6   1   2       14.85        8.53      2.89 o 
  -5   1   2      976.78      984.17     18.10 o 
  -4   1   2     3460.65     3322.54     44.07 o 
  -3   1   2     1378.37     1292.58     36.13 o 
  -2   1   2        6.49        8.49      1.27 o 
  -1   1   2     4145.46     4297.99     62.51 o 
   0   1   2      860.06      858.86     14.11 o 
   1   1   2       45.67       49.82      1.56 o 
   2   1   2     1405.66     1454.17     20.18 o 
   3   1   2     2162.45     2279.12     27.70 o 
   4   1   2      609.77      642.87     13.52 o 
   5   1   2       16.16       20.02      3.35 o 
   6   1   2      233.80      239.76     17.06 o 
   7   1   2      498.92      483.14     18.41 o 
  -8   2   2      239.87      233.32      9.97 o 
  -7   2   2      778.44      761.05     18.28 o 
  -6   2   2      623.45      584.12     17.08 o 
  -5   2   2      307.36      292.62      6.93 o 
  -4   2   2     2879.96     2828.84     38.01 o 
  -3   2   2     2678.24     2450.49     73.28 o 
  -2   2   2       89.64       72.89      1.93 o 
  -1   2   2      324.93      314.30      9.94 o 
   0   2   2      501.26      454.87      7.58 o 
   1   2   2     1739.02     1749.67     31.75 o 
   2   2   2       13.06       16.55      1.34 o 
   3   2   2      964.78      977.05     17.59 o 
   4   2   2     2169.62     2192.77     44.76 o 
   5   2   2      323.86      335.90     25.09 o 
   6   2   2       15.25       18.15      4.53 o 
  -9   3   2       24.94       24.24      6.20 o 
  -8   3   2      344.24      336.64     12.07 o 
  -7   3   2      855.50      821.22     19.05 o 
  -6   3   2      611.93      605.48     12.48 o 
  -5   3   2       67.69       65.22      5.56 o 
  -4   3   2        1.65        6.66      3.27 o 
  -3   3   2     1627.84     1623.29     22.52 o 
  -2   3   2     2303.38     2174.50     33.48 o 
  -1   3   2      563.32      552.71     10.75 o 
   0   3   2     1386.36     1393.84     31.73 o 
   1   3   2     3176.72     3123.98     40.29 o 
   2   3   2      233.48      254.55      9.48 o 
   3   3   2      234.80      232.88     17.78 o 
   4   3   2      718.60      758.64     20.89 o 
   5   3   2      382.17      385.76     19.16 o 
  -9   4   2       44.76       48.78      5.70 o 
  -8   4   2       18.61       25.63      3.95 o 
  -7   4   2       47.00       44.74      5.37 o 
  -6   4   2     1218.63     1235.41     20.49 o 
  -5   4   2     2142.63     2099.81     33.20 o 
  -4   4   2      254.14      245.75      5.59 o 
  -3   4   2      984.24      980.62     17.36 o 
  -2   4   2     1873.03     1818.80     59.71 o 
  -1   4   2      440.40      443.58     12.45 o 
   0   4   2      270.56      264.89      7.90 o 
   1   4   2      517.60      528.50     11.58 o 
   2   4   2      604.12      622.57     18.13 o 
   3   4   2      288.31      300.35     10.99 o 
   4   4   2        1.81        3.08      2.57 o 
   5   4   2      446.86      405.28     23.20 o 
  -9   5   2      407.88      429.49     16.32 o 
  -8   5   2      399.58      394.88     42.57 o 
  -7   5   2       57.92       67.66      4.39 o 
  -6   5   2      670.37      674.48     18.66 o 
  -5   5   2      706.33      724.92     13.40 o 
  -4   5   2      167.00      162.47      5.94 o 
  -3   5   2      323.10      322.07     10.16 o 
  -2   5   2        8.18       11.46      2.73 o 
  -1   5   2     1752.04     1681.22     23.23 o 
   0   5   2      950.52      889.08     17.02 o 
   1   5   2      230.84      221.89     10.19 o 
   2   5   2     1712.54     1733.71     79.80 o 
   3   5   2      415.07      429.36     14.52 o 
   4   5   2        0.75        0.26      5.25 o 
  -8   6   2      219.70      249.72     15.70 o 
  -7   6   2      361.65      389.04     14.44 o 
  -6   6   2       96.86       84.94      6.98 o 
  -5   6   2      414.61      439.25     11.81 o 
  -4   6   2     1742.96     1767.63     32.94 o 
  -3   6   2      512.24      491.13     12.80 o 
  -2   6   2      218.12      199.36      6.52 o 
  -1   6   2      640.01      631.31     12.78 o 
   0   6   2      144.27      134.75      9.07 o 
   1   6   2       16.06       21.65      3.52 o 
   2   6   2       33.25       36.85      4.81 o 
   3   6   2      282.31      273.48     12.17 o 
  -8   7   2      244.23      248.86     12.45 o 
  -7   7   2      617.49      653.85     20.71 o 
  -6   7   2      149.17      146.50     11.02 o 
  -5   7   2       10.86       11.27      2.75 o 
  -4   7   2      252.43      258.54      8.14 o 
  -3   7   2      379.60      365.27     11.40 o 
  -2   7   2      170.80      172.96     10.06 o 
  -1   7   2       26.10       24.83      3.64 o 
   0   7   2      413.10      386.85     14.69 o 
   1   7   2      348.07      338.41     17.97 o 
   2   7   2        6.48       13.10      5.83 o 
  -7   8   2       93.55      110.46      8.83 o 
  -6   8   2      232.60      226.83     17.65 o 
  -5   8   2      315.59      332.51     15.09 o 
  -4   8   2       14.61       12.53      3.09 o 
  -3   8   2      454.71      453.91     14.04 o 
  -2   8   2      461.82      453.04     11.46 o 
  -1   8   2        2.57       -0.32      2.23 o 
   0   8   2      271.87      283.31     11.76 o 
  -6   9   2      383.49      446.40     17.59 o 
  -5   9   2      242.50      267.92     16.40 o 
  -4   9   2       16.48       14.94      3.53 o 
  -3   9   2       74.63       68.28      7.76 o 
  -2   9   2       66.17       68.11      7.18 o 
   2 -10   3       86.78       87.09      9.42 o 
   3 -10   3       34.14       37.84      6.50 o 
   4 -10   3      152.71      183.11     11.89 o 
   5 -10   3      228.18      212.33     14.39 o 
   0  -9   3        0.00       -2.94      3.70 o 
   1  -9   3       90.30       87.11      6.61 o 
   2  -9   3      650.19      702.99     14.34 o 
   3  -9   3      396.34      405.52     14.44 o 
   4  -9   3       15.20       14.06      2.58 o 
   5  -9   3      504.47      496.50     22.01 o 
   6  -9   3      514.74      496.81     28.98 o 
   7  -9   3      124.36      109.69      8.94 o 
  -2  -8   3       40.16       34.73      7.59 o 
  -1  -8   3      261.50      250.30      8.84 o 
   0  -8   3      311.19      331.89      9.97 o 
   1  -8   3       33.57       32.89      3.42 o 
   2  -8   3     1002.13     1045.21     20.04 o 
   3  -8   3     1258.91     1276.28     22.87 o 
   4  -8   3      169.71      173.70      6.33 o 
   5  -8   3       74.86       61.72      6.95 o 
   6  -8   3      316.28      293.00     12.62 o 
   7  -8   3      340.35      337.81     14.45 o 
  -3  -7   3      203.17      197.09      9.44 o 
  -2  -7   3       56.86       52.18      6.45 o 
  -1  -7   3      540.26      558.64     13.35 o 
   0  -7   3      574.17      619.61     13.79 o 
   1  -7   3       11.98        9.99      2.10 o 
   2  -7   3      147.21      153.20      6.66 o 
   3  -7   3      793.23      806.62     14.52 o 
   4  -7   3     1622.44     1597.09     27.73 o 
   5  -7   3      688.74      657.49     19.00 o 
   6  -7   3       65.01       54.66      5.64 o 
   7  -7   3      630.33      604.27     19.71 o 
  -4  -6   3       92.01       79.08      7.40 o 
  -3  -6   3       90.16       79.01      5.56 o 
  -2  -6   3      230.28      205.21      7.32 o 
  -1  -6   3        1.37        3.36      1.54 o 
   0  -6   3     1133.25     1165.55     17.68 o 
   1  -6   3     2765.71     2782.33     43.71 o 
   2  -6   3      147.28      154.89      4.76 o 
   3  -6   3     1191.83     1185.81     18.83 o 
   4  -6   3     2358.43     2294.84     32.94 o 
   5  -6   3      891.79      876.73     22.55 o 
   6  -6   3      151.30      155.25      7.00 o 
   7  -6   3       15.36       17.78      4.81 o 
   8  -6   3      201.60      184.58     15.22 o 
  -5  -5   3      178.11      163.34     10.18 o 
  -4  -5   3        6.31        6.70      3.56 o 
  -3  -5   3      406.02      390.40     10.58 o 
  -2  -5   3     1843.91     1833.92     30.04 o 
  -1  -5   3        8.61        6.49      1.63 o 
   0  -5   3     1652.22     1705.89     23.40 o 
   1  -5   3     2914.72     2954.54     35.11 o 
   2  -5   3      905.52      869.27     16.22 o 
   3  -5   3      142.98      143.52      5.29 o 
   4  -5   3      356.00      355.44      9.47 o 
   5  -5   3     1543.27     1484.84     28.95 o 
   6  -5   3     1752.66     1727.50     37.57 o 
   7  -5   3      109.57      114.00      9.32 o 
   8  -5   3      165.73      160.58      7.93 o 
  -6  -4   3      364.96      371.76     22.56 o 
  -5  -4   3      298.05      298.44     15.81 o 
  -4  -4   3       11.28       12.72      6.14 o 
  -3  -4   3      183.42      164.24      7.98 o 
  -2  -4   3      352.89      383.17     15.38 o 
  -1  -4   3     1281.60     1246.94     25.14 o 
   0  -4   3      270.57      283.65      5.00 o 
   1  -4   3     1805.23     1841.32     22.60 o 
   2  -4   3     7472.69     7300.56     91.34 o 
   3  -4   3     3136.30     3133.61     41.68 o 
   4  -4   3        0.84        3.27      1.40 o 
   5  -4   3     1265.96     1186.62     26.77 o 
   6  -4   3     1044.57      971.04     24.16 o 
   7  -4   3      282.11      283.50     27.17 o 
   8  -4   3       40.48       43.62      6.71 o 
  -6  -3   3        2.74        1.59      3.07 o 
  -5  -3   3       70.21       83.34      8.68 o 
  -4  -3   3     1678.41     1612.87     52.59 o 
  -3  -3   3      104.82      105.47      4.19 o 
  -2  -3   3     1013.03     1086.23     28.62 o 
  -1  -3   3     5075.71     5101.44     73.26 o 
   0  -3   3      695.17      718.32      9.79 o 
   1  -3   3      175.66      180.80      3.73 o 
   2  -3   3     4063.67     4096.51     52.28 o 
   3  -3   3     3249.89     3188.30     57.84 o 
   4  -3   3     2308.85     2325.01     69.14 o 
   5  -3   3       58.77       51.93      9.12 o 
   6  -3   3      496.16      456.53     12.64 o 
   7  -3   3      832.26      823.07     20.15 o 
   8  -3   3      195.89      209.99      9.95 o 
  -7  -2   3      305.71      291.39     14.00 o 
  -6  -2   3      192.01      201.51     10.18 o 
  -5  -2   3      181.81      177.90      7.19 o 
  -4  -2   3     1710.13     1689.36     24.22 o 
  -3  -2   3      927.41      931.04     21.15 o 
  -2  -2   3      350.94      374.33      8.27 o 
  -1  -2   3     4731.82     4815.73     85.73 o 
   0  -2   3     1977.99     2010.85     31.07 o 
   1  -2   3     1321.44     1239.54     20.54 o 
   2  -2   3      100.74      104.15      4.68 o 
   3  -2   3     3202.10     3190.64     58.32 o 
   4  -2   3     5997.11     5857.39    104.40 o 
   5  -2   3     1090.58     1063.32     20.91 o 
   6  -2   3       84.41       72.22      5.32 o 
   7  -2   3      419.52      408.35     13.06 o 
  -7  -1   3      117.73      114.14      7.33 o 
  -6  -1   3      369.34      356.51     11.04 o 
  -5  -1   3        0.63        0.16      4.59 o 
  -4  -1   3        1.09        1.28      1.42 o 
  -3  -1   3     1997.90     2005.53     42.72 o 
  -2  -1   3     2432.16     2630.01     34.22 o 
  -1  -1   3       33.48       28.41      5.41 o 
   0  -1   3    13884.96    14199.34    202.58 o 
   1  -1   3     7072.22     7197.20    104.44 o 
   2  -1   3      456.47      464.72      8.98 o 
   3  -1   3      748.53      759.28     13.95 o 
   4  -1   3     1456.45     1422.42     20.93 o 
   5  -1   3     1373.51     1401.74     26.06 o 
   6  -1   3      513.93      518.91     16.59 o 
   7  -1   3        2.49        2.40      2.83 o 
  -8   0   3       73.84       73.30      6.45 o 
  -7   0   3       13.90        9.37      3.36 o 
  -6   0   3     1421.05     1323.90     30.05 o 
  -5   0   3     1039.00     1011.93     46.14 o 
  -4   0   3      120.55      122.86      5.05 o 
  -3   0   3     4698.23     4940.35     62.85 o 
  -2   0   3      527.06      518.20     14.64 o 
  -1   0   3       32.35       28.25      2.68 o 
   0   0   3      237.30      237.98      4.09 o 
   1   0   3     4965.03     5241.85     75.51 o 
   2   0   3     7002.37     7343.44    101.44 o 
   3   0   3     1164.50     1205.56     17.89 o 
   4   0   3      401.37      409.21     10.06 o 
   5   0   3     1584.58     1576.81     28.96 o 
   6   0   3      787.10      813.08     19.06 o 
   7   0   3       29.65       42.82      6.51 o 
  -8   1   3      440.46      433.24     13.83 o 
  -7   1   3       63.09       59.91      5.19 o 
  -6   1   3      374.65      343.35      9.94 o 
  -5   1   3      812.63      773.32     30.60 o 
  -4   1   3      111.67      132.98      6.97 o 
  -3   1   3      100.27      111.10      3.98 o 
  -2   1   3     2056.59     2121.39     35.56 o 
  -1   1   3     2718.79     2725.25     40.92 o 
   0   1   3     1260.51     1226.64     20.08 o 
   1   1   3     1360.52     1325.00     16.68 o 
   2   1   3     7166.41     7385.03     82.29 o 
   3   1   3     3110.28     3201.08     42.57 o 
   4   1   3        5.42        5.84      2.08 o 
   5   1   3      208.85      200.40     13.46 o 
   6   1   3      278.09      286.68     13.28 o 
  -8   2   3      245.93      256.72     14.39 o 
  -7   2   3      274.16      269.41     20.25 o 
  -6   2   3      144.21      140.40     19.16 o 
  -5   2   3     1457.92     1450.59     36.77 o 
  -4   2   3     1742.12     1709.24     84.07 o 
  -3   2   3      169.05      161.54      4.18 o 
  -2   2   3     2060.41     2154.10     28.54 o 
  -1   2   3     6291.94     6319.49     77.38 o 
   0   2   3     1148.18     1128.00     15.98 o 
   1   2   3        0.68        1.18      1.56 o 
   2   2   3      689.81      721.24     10.93 o 
   3   2   3     1607.39     1696.35     33.67 o 
   4   2   3     1844.83     1908.34     32.36 o 
   5   2   3      109.40      136.09      8.98 o 
   6   2   3      167.62      181.64     16.37 o 
  -9   3   3        5.35        6.22      3.51 o 
  -8   3   3      371.17      348.78     14.93 o 
  -7   3   3      784.90      693.54     31.32 o 
  -6   3   3       33.99       31.93      4.99 o 
  -5   3   3      385.43      379.78      8.36 o 
  -4   3   3      552.05      562.76     12.89 o 
  -3   3   3      183.55      189.52      3.97 o 
  -2   3   3      270.12      266.67      5.68 o 
  -1   3   3      641.62      639.35     18.93 o 
   0   3   3     4804.87     4670.36     76.63 o 
   1   3   3     3469.42     3235.92     70.14 o 
   2   3   3       88.99       75.09      4.82 o 
   3   3   3     1147.31     1205.57     26.80 o 
   4   3   3      993.27     1001.00     24.92 o 
   5   3   3      172.33      174.68     15.03 o 
  -9   4   3        0.67        3.47      3.20 o 
  -8   4   3        9.71        8.31      2.84 o 
  -7   4   3      279.03      284.06     11.04 o 
  -6   4   3      170.18      164.98      6.27 o 
  -5   4   3      313.71      313.88      9.65 o 
  -4   4   3       22.97       31.68      2.25 o 
  -3   4   3     3031.77     2972.62     39.01 o 
  -2   4   3     1258.80     1179.58     17.53 o 
  -1   4   3      280.76      280.38      6.33 o 
   0   4   3     2906.22     2777.05     42.48 o 
   1   4   3     1488.87     1473.35     29.45 o 
   2   4   3      457.15      486.28     14.04 o 
   3   4   3        0.12       -3.98      3.24 o 
   4   4   3      147.51      147.96     13.42 o 
  -8   5   3      175.67      209.48     14.03 o 
  -7   5   3      219.12      227.21     13.69 o 
  -6   5   3      841.16      839.17     40.18 o 
  -5   5   3       71.04       80.50      4.82 o 
  -4   5   3       49.59       52.12      2.86 o 
  -3   5   3      466.52      459.85     10.16 o 
  -2   5   3      550.70      533.55     14.73 o 
  -1   5   3      940.31      909.95     15.91 o 
   0   5   3      116.19      105.09      7.95 o 
   1   5   3      879.55      867.82     20.66 o 
   2   5   3     1673.22     1687.98     35.66 o 
   3   5   3      237.28      261.42     11.53 o 
  -8   6   3       29.30       36.53      7.27 o 
  -7   6   3       13.28       16.49      3.85 o 
  -6   6   3        0.34        2.67      4.15 o 
  -5   6   3      495.17      504.63     13.14 o 
  -4   6   3      315.76      310.51      7.49 o 
  -3   6   3       23.91       21.36      2.92 o 
  -2   6   3     1197.06     1147.54     24.48 o 
  -1   6   3     1232.64     1205.71     20.80 o 
   0   6   3      125.43      139.53      7.08 o 
   1   6   3      235.63      242.95      9.94 o 
   2   6   3      499.22      518.79     16.73 o 
  -8   7   3      122.69      131.25      9.44 o 
  -7   7   3      166.31      202.00     24.78 o 
  -6   7   3       66.64       77.53      6.95 o 
  -5   7   3      410.38      396.77     14.36 o 
  -4   7   3      492.41      487.93     16.62 o 
  -3   7   3       73.59       68.20      5.08 o 
  -2   7   3      795.68      782.92     15.63 o 
  -1   7   3      319.21      336.61     18.95 o 
   0   7   3      327.49      330.01     12.11 o 
   1   7   3       84.32      100.54     10.48 o 
  -7   8   3      117.68      132.10      9.63 o 
  -6   8   3        0.13       -4.25      2.83 o 
  -5   8   3        1.23        3.42      3.91 o 
  -4   8   3       39.56       36.91      5.08 o 
  -3   8   3      361.32      371.19     12.67 o 
  -2   8   3      110.51      109.11      5.79 o 
  -1   8   3      185.87      177.33      8.90 o 
  -4   9   3      367.27      387.48     13.86 o 
   1 -10   4      557.39      572.76     18.42 o 
   2 -10   4       31.49       34.29      5.05 o 
   3 -10   4      197.98      201.63      8.07 o 
   4 -10   4      292.29      301.96     12.41 o 
   5 -10   4      156.43      146.62     12.37 o 
  -1  -9   4        3.41        2.06      3.28 o 
   0  -9   4      187.93      190.61      7.98 o 
   1  -9   4     1017.00     1026.48     17.88 o 
   2  -9   4      270.61      288.43      9.41 o 
   3  -9   4       92.76       92.18      5.35 o 
   4  -9   4       96.56       98.79      5.33 o 
   5  -9   4      306.83      297.94     16.89 o 
   6  -9   4      284.57      275.17     12.96 o 
  -2  -8   4      207.81      200.68      8.38 o 
  -1  -8   4      277.73      280.40      9.57 o 
   0  -8   4       53.54       44.57      4.10 o 
   1  -8   4      403.04      418.78      9.39 o 
   2  -8   4     1620.15     1650.98     28.49 o 
   3  -8   4     1133.69     1152.13     26.69 o 
   4  -8   4        0.44       -0.40      1.80 o 
   5  -8   4      201.98      201.82      9.90 o 
   6  -8   4      266.88      273.98     20.99 o 
   7  -8   4       86.11       94.87      8.21 o 
  -3  -7   4       35.35       26.24      3.62 o 
  -2  -7   4      530.99      521.55     13.40 o 
  -1  -7   4     2853.75     2899.19     45.62 o 
   0  -7   4      106.68      104.55      5.91 o 
   1  -7   4      114.57      117.96      6.58 o 
   2  -7   4      832.74      868.71     20.94 o 
   3  -7   4      653.95      661.06     12.84 o 
   4  -7   4      888.46      925.99     18.55 o 
   5  -7   4      188.17      201.34     16.58 o 
   6  -7   4      132.93      138.91      8.33 o 
   7  -7   4      568.34      558.78     23.61 o 
  -4  -6   4      292.94      292.07     13.09 o 
  -3  -6   4       69.45       65.65      4.85 o 
  -2  -6   4       37.48       37.94      3.63 o 
  -1  -6   4     1154.24     1165.72     26.05 o 
   0  -6   4     1917.01     1933.50     30.18 o 
   1  -6   4     1528.50     1513.11     26.10 o 
   2  -6   4       83.65       90.95      4.05 o 
   3  -6   4      971.91      999.82     16.74 o 
   4  -6   4     2123.74     2098.61     30.89 o 
   5  -6   4      513.55      495.36     15.50 o 
   6  -6   4       72.44       65.00      5.99 o 
   7  -6   4       91.05       77.95      8.52 o 
   8  -6   4       72.31       85.23      9.87 o 
  -5  -5   4        0.67        3.69      3.47 o 
  -4  -5   4      164.59      146.94      6.70 o 
  -3  -5   4     2022.28     1915.64     42.49 o 
  -2  -5   4      122.71      123.73      8.76 o 
  -1  -5   4      189.21      197.72      7.65 o 
   0  -5   4     4437.09     4489.49     55.98 o 
   1  -5   4     3390.77     3354.58     44.62 o 
   2  -5   4      585.42      585.24     10.79 o 
   3  -5   4       74.82       72.99      3.96 o 
   4  -5   4      598.63      618.17     13.93 o 
   5  -5   4     1241.99     1205.41     27.56 o 
   6  -5   4      290.85      331.36     15.70 o 
   7  -5   4        3.33        2.89      2.69 o 
   8  -5   4      254.83      260.78     10.41 o 
  -6  -4   4      325.35      327.71     14.71 o 
  -5  -4   4      163.58      169.64      9.60 o 
  -4  -4   4      181.04      181.16      9.15 o 
  -3  -4   4     2996.19     3000.21     56.92 o 
  -2  -4   4      986.91     1008.70     21.83 o 
  -1  -4   4      141.20      131.77      4.44 o 
   0  -4   4     1400.78     1496.19     16.85 o 
   1  -4   4     1288.66     1309.80     17.97 o 
   2  -4   4     6229.06     6267.05     79.06 o 
   3  -4   4     2041.71     2007.56     31.83 o 
   4  -4   4      513.70      513.39     17.48 o 
   5  -4   4     1046.42     1027.04     24.24 o 
   6  -4   4      489.80      487.11     15.35 o 
   7  -4   4        6.48        4.62      3.26 o 
   8  -4   4       26.19       19.33      5.38 o 
  -7  -3   4       55.18       56.01      7.27 o 
  -6  -3   4      252.91      249.15     11.96 o 
  -5  -3   4      731.96      709.08     20.35 o 
  -4  -3   4       88.55       85.92      4.93 o 
  -3  -3   4      282.23      309.63     11.50 o 
  -2  -3   4     3075.05     3005.80     45.03 o 
  -1  -3   4     4225.66     4158.61     61.70 o 
   0  -3   4      568.93      549.52      7.72 o 
   1  -3   4     1060.52     1060.61     15.42 o 
   2  -3   4     6077.81     6293.34     88.88 o 
   3  -3   4     4456.94     4536.66     80.51 o 
   4  -3   4       81.57       72.76      8.46 o 
   5  -3   4      202.40      209.73     17.81 o 
   6  -3   4      430.37      429.54     16.44 o 
   7  -3   4       28.02       29.41      4.43 o 
  -7  -2   4       73.74       73.53      7.51 o 
  -6  -2   4       14.04       10.46      3.40 o 
  -5  -2   4     1873.63     1835.37     32.32 o 
  -4  -2   4     1398.48     1411.86     31.38 o 
  -3  -2   4       11.36       12.33      2.20 o 
  -2  -2   4     7997.21     8376.02    120.73 o 
  -1  -2   4     3538.67     3377.48     64.71 o 
   0  -2   4     3080.64     3163.03     39.23 o 
   1  -2   4      362.16      343.68      8.05 o 
   2  -2   4     1144.09     1230.34     21.78 o 
   3  -2   4     1730.45     1727.14     34.28 o 
   4  -2   4     3050.19     3108.41     59.08 o 
   5  -2   4      224.81      230.72      8.12 o 
   6  -2   4      356.16      341.02     11.04 o 
   7  -2   4      390.20      388.39     13.06 o 
  -8  -1   4      344.48      344.56     21.76 o 
  -7  -1   4      499.05      475.53     17.53 o 
  -6  -1   4      387.30      372.52     11.10 o 
  -5  -1   4      647.16      634.30     14.58 o 
  -4  -1   4      612.22      636.18     13.73 o 
  -3  -1   4      883.60      908.31     17.90 o 
  -2  -1   4       96.32      105.71      3.75 o 
  -1  -1   4     1248.30     1262.62     25.07 o 
   0  -1   4    15584.77    16004.27    285.83 o 
   1  -1   4    10441.98    10414.53    127.09 o 
   2  -1   4      209.68      228.56      5.34 o 
   3  -1   4     2458.73     2514.85     38.27 o 
   4  -1   4     1408.90     1444.73     21.65 o 
   5  -1   4        1.52        4.06      2.02 o 
   6  -1   4      212.28      219.07      8.99 o 
   7  -1   4       24.68       20.33      4.22 o 
  -8   0   4        0.18        3.39      3.00 o 
  -7   0   4      544.66      542.20     15.18 o 
  -6   0   4      217.24      205.45      7.61 o 
  -5   0   4        3.73        4.50      2.01 o 
  -4   0   4     3440.77     3701.58     48.85 o 
  -3   0   4     2453.74     2405.78     53.87 o 
  -2   0   4     2091.17     2086.88     53.10 o 
  -1   0   4       99.03       96.98      2.83 o 
   0   0   4     8008.79     8126.40     90.47 o 
   1   0   4     3494.07     3587.87     47.43 o 
   2   0   4     3094.78     3277.46     42.43 o 
   3   0   4       60.62       62.87      3.32 o 
   4   0   4      597.45      600.06     13.96 o 
   5   0   4      813.01      834.18     18.62 o 
   6   0   4      189.43      189.70     10.33 o 
  -8   1   4        3.47        1.87      3.20 o 
  -7   1   4      289.20      292.97     10.93 o 
  -6   1   4      893.07      896.66     19.13 o 
  -5   1   4      199.97      201.62      7.13 o 
  -4   1   4     1182.45     1200.88     25.65 o 
  -3   1   4     2115.97     2219.65     46.93 o 
  -2   1   4     4112.28     4259.35     52.05 o 
  -1   1   4     4031.84     4084.28     51.68 o 
   0   1   4      297.69      339.41      7.95 o 
   1   1   4     3331.31     3409.71     40.77 o 
   2   1   4     5761.71     5873.43     66.76 o 
   3   1   4      144.29      155.99      5.21 o 
   4   1   4       43.38       45.64      3.09 o 
   5   1   4      443.42      456.86     16.06 o 
   6   1   4      182.58      186.05     12.40 o 
  -8   2   4        4.93       -0.93      3.15 o 
  -7   2   4       46.12       41.09      5.88 o 
  -6   2   4      396.00      406.34     11.50 o 
  -5   2   4      234.20      222.30      6.23 o 
  -4   2   4     1103.98     1216.30     18.42 o 
  -3   2   4      124.84      139.07      5.48 o 
  -2   2   4     9720.78     9661.68    104.62 o 
  -1   2   4     5042.70     5048.55     74.09 o 
   0   2   4      908.59      950.85     14.33 o 
   1   2   4      612.26      618.93      9.65 o 
   2   2   4     1611.19     1649.62     19.73 o 
   3   2   4      655.19      688.16     17.79 o 
   4   2   4      333.05      358.18     13.02 o 
   5   2   4        0.18        7.21      6.31 o 
  -8   3   4      232.68      225.37     12.33 o 
  -7   3   4      200.77      197.59     23.99 o 
  -6   3   4      360.41      349.27      9.99 o 
  -5   3   4     1451.73     1476.58     22.51 o 
  -4   3   4     1578.16     1640.45     23.84 o 
  -3   3   4      215.36      216.74      5.27 o 
  -2   3   4     2506.28     2584.72     46.10 o 
  -1   3   4     2581.71     2514.05     28.98 o 
   0   3   4     3344.54     3297.33     51.34 o 
   1   3   4       95.80      102.44      4.58 o 
   2   3   4      117.94      119.25      6.32 o 
   3   3   4     1243.95     1330.37     29.67 o 
   4   3   4      752.35      804.53     22.32 o 
  -8   4   4      357.15      393.58     19.48 o 
  -7   4   4        1.55        1.76      2.39 o 
  -6   4   4        3.75        1.99      2.10 o 
  -5   4   4       89.41       86.40      6.69 o 
  -4   4   4     1448.44     1442.58     21.26 o 
  -3   4   4     1797.09     1766.14     25.05 o 
  -2   4   4      708.74      682.44     13.87 o 
  -1   4   4     1156.91     1145.69     17.75 o 
   0   4   4     4811.22     4721.45    120.81 o 
   1   4   4      765.76      774.78     30.98 o 
   2   4   4       12.19       10.72      2.85 o 
   3   4   4       87.92      101.43      8.96 o 
   4   4   4       52.56       37.94      8.62 o 
  -8   5   4        3.01       -1.12      3.94 o 
  -7   5   4      232.71      256.04     11.07 o 
  -6   5   4      670.70      735.20     49.55 o 
  -5   5   4       17.98       15.20      3.25 o 
  -4   5   4     2540.10     2500.02     44.51 o 
  -3   5   4     1725.34     1653.53     24.30 o 
  -2   5   4      644.98      628.69     15.19 o 
  -1   5   4      117.93      118.62      5.73 o 
   0   5   4        5.51        4.20      2.04 o 
   1   5   4     1122.43     1134.55     27.70 o 
   2   5   4     1000.09     1042.21     32.15 o 
   3   5   4       70.54       78.95      7.28 o 
  -8   6   4        0.00       -2.37      3.59 o 
  -7   6   4      144.54      156.84      9.00 o 
  -6   6   4      402.85      420.60     14.79 o 
  -5   6   4       95.95       94.89      7.08 o 
  -4   6   4        4.68        4.30      1.85 o 
  -3   6   4      542.22      529.89     12.39 o 
  -2   6   4     2082.97     2037.20     31.37 o 
  -1   6   4      459.73      430.38     14.34 o 
   0   6   4       25.97       25.99      3.82 o 
   1   6   4      373.42      400.06     19.45 o 
   2   6   4      326.02      330.98     19.10 o 
  -7   7   4       20.90       23.31      4.88 o 
  -6   7   4      264.29      264.63     12.06 o 
  -5   7   4      556.89      611.02     19.07 o 
  -4   7   4      447.95      470.35     13.72 o 
  -3   7   4      316.04      314.73     10.95 o 
  -2   7   4      454.59      438.28     10.95 o 
  -1   7   4      830.56      836.46     33.16 o 
   0   7   4      175.51      171.72      8.92 o 
  -6   8   4      166.48      195.80     11.11 o 
  -5   8   4      290.06      336.82     20.55 o 
  -4   8   4      313.35      359.33     12.73 o 
  -3   8   4        8.96        9.76      2.56 o 
  -2   8   4        9.11        3.91      2.73 o 
   1 -10   5      245.36      243.19     11.75 o 
   2 -10   5       21.42       28.33      5.19 o 
   3 -10   5      105.00      122.67      6.67 o 
   4 -10   5      170.24      171.79      7.47 o 
   5 -10   5        3.79        4.97      3.41 o 
  -1  -9   5       31.23       40.53      8.33 o 
   0  -9   5      532.88      544.33     18.26 o 
   1  -9   5      224.07      239.39      8.66 o 
   2  -9   5      206.66      222.77     12.23 o 
   3  -9   5       12.27       15.62      3.78 o 
   4  -9   5       95.24       94.03      7.90 o 
   5  -9   5      120.71      128.83      7.88 o 
   6  -9   5       28.91       20.13      4.78 o 
  -2  -8   5      283.53      270.16     12.30 o 
  -1  -8   5       43.65       43.82      5.41 o 
   0  -8   5      130.22      132.04      6.18 o 
   1  -8   5       82.45       83.11      6.99 o 
   2  -8   5      822.59      855.55     21.83 o 
   3  -8   5      286.92      298.60     11.17 o 
   4  -8   5        0.31        2.07      3.30 o 
   5  -8   5      647.38      628.23     19.49 o 
   6  -8   5      108.82      103.48      8.14 o 
   7  -8   5       58.48       64.05      8.59 o 
  -3  -7   5       41.21       36.83      5.54 o 
  -2  -7   5      916.51      907.61     28.34 o 
  -1  -7   5      838.49      820.30     38.78 o 
   0  -7   5      303.95      309.07     11.08 o 
   1  -7   5      393.01      420.14     21.64 o 
   2  -7   5      771.23      775.33     19.39 o 
   3  -7   5      244.68      241.11      6.38 o 
   4  -7   5       62.37       68.27      4.61 o 
   5  -7   5       38.05       47.57      6.22 o 
   6  -7   5      212.68      232.84     13.49 o 
   7  -7   5       58.02       57.58      8.04 o 
  -4  -6   5      393.91      356.29     21.53 o 
  -3  -6   5        0.14        0.28      1.76 o 
  -2  -6   5     1205.01     1226.14     29.91 o 
  -1  -6   5      501.56      485.48     15.81 o 
   0  -6   5     1010.66     1019.80     18.03 o 
   1  -6   5      214.24      213.31      5.25 o 
   2  -6   5       10.57       10.03      1.56 o 
   3  -6   5     1481.31     1533.87     23.75 o 
   4  -6   5      660.45      662.95     14.57 o 
   5  -6   5       28.11       35.44      5.38 o 
   6  -6   5      168.87      173.53     11.18 o 
   7  -6   5      240.58      214.70     13.55 o 
  -5  -5   5      287.16      252.38     18.26 o 
  -4  -5   5      458.73      453.97     15.73 o 
  -3  -5   5      282.01      296.19     11.48 o 
  -2  -5   5      254.30      246.24      9.44 o 
  -1  -5   5      462.80      468.78     10.44 o 
   0  -5   5     3573.31     3616.36     45.89 o 
   1  -5   5     1880.55     1828.90     23.52 o 
   2  -5   5       43.63       42.34      2.62 o 
   3  -5   5      903.02      915.48     22.70 o 
   4  -5   5      525.85      524.28     14.72 o 
   5  -5   5        0.46        1.66      4.26 o 
   6  -5   5        4.08        4.33      3.33 o 
   7  -5   5      130.04      128.82      8.34 o 
  -6  -4   5      164.08      163.07     10.60 o 
  -5  -4   5        0.39       -4.23      4.07 o 
  -4  -4   5     1600.51     1515.92     40.10 o 
  -3  -4   5     1334.80     1333.79     34.68 o 
  -2  -4   5     1013.40     1042.75     18.81 o 
  -1  -4   5       23.13       22.72      2.31 o 
   0  -4   5      333.15      311.61      5.54 o 
   1  -4   5     3129.01     3136.46     41.00 o 
   2  -4   5     1350.02     1330.36     24.98 o 
   3  -4   5        1.61        1.99      1.79 o 
   4  -4   5      193.03      207.91     14.19 o 
   5  -4   5      749.60      790.52     20.33 o 
   6  -4   5       53.06       62.68      5.72 o 
   7  -4   5       77.48       83.10      8.18 o 
  -7  -3   5      310.54      321.62     14.77 o 
  -6  -3   5      520.67      509.64     34.62 o 
  -5  -3   5       39.10       41.97      7.79 o 
  -4  -3   5      194.53      174.43     12.14 o 
  -3  -3   5     1175.81     1147.54     21.04 o 
  -2  -3   5     2635.28     2585.41     39.50 o 
  -1  -3   5     1575.11     1507.40     23.94 o 
   0  -3   5      394.81      391.23      7.07 o 
   1  -3   5     1877.27     1848.66     30.74 o 
   2  -3   5     3709.40     3690.15     57.63 o 
   3  -3   5      103.79      118.80      5.36 o 
   4  -3   5       58.54       58.79      8.23 o 
   5  -3   5      602.21      605.99     17.76 o 
   6  -3   5       23.57       19.88      3.63 o 
   7  -3   5      151.65      165.32      9.57 o 
  -7  -2   5       54.49       35.66      5.97 o 
  -6  -2   5      387.54      402.19     12.08 o 
  -5  -2   5      398.89      409.19     11.50 o 
  -4  -2   5     1127.46     1161.13     37.03 o 
  -3  -2   5       41.33       39.94      3.19 o 
  -2  -2   5     4075.50     3875.81     71.86 o 
  -1  -2   5     8470.54     8645.45    152.69 o 
   0  -2   5      504.76      463.50     10.03 o 
   1  -2   5      871.42      888.41     16.74 o 
   2  -2   5      123.27      118.55      4.91 o 
   3  -2   5      665.20      675.68     14.32 o 
   4  -2   5      367.87      387.10     20.79 o 
   5  -2   5       28.26       31.44      4.69 o 
   6  -2   5      305.87      296.72     12.45 o 
   7  -2   5      499.52      498.18     15.34 o 
  -7  -1   5       36.92       40.06      4.65 o 
  -6  -1   5      507.18      499.42     14.25 o 
  -5  -1   5     1726.92     1754.76     30.69 o 
  -4  -1   5     1153.48     1161.06     21.46 o 
  -3  -1   5      119.80      124.72      3.96 o 
  -2  -1   5        2.78        2.73      1.19 o 
  -1  -1   5     2640.90     2697.68     52.62 o 
   0  -1   5     7194.44     7117.75    104.31 o 
   1  -1   5      363.36      326.65      8.22 o 
   2  -1   5       38.47       39.56      2.95 o 
   3  -1   5     1696.07     1752.88     25.57 o 
   4  -1   5      133.08      138.46     13.18 o 
   5  -1   5      146.24      142.94      6.73 o 
   6  -1   5      342.64      344.05     11.72 o 
  -8   0   5      273.14      278.26     10.87 o 
  -7   0   5       32.61       32.66      6.44 o 
  -6   0   5       12.97       21.41      3.79 o 
  -5   0   5      207.20      197.79      9.14 o 
  -4   0   5     1904.16     1907.07     27.32 o 
  -3   0   5     5352.52     5400.25    168.50 o 
  -2   0   5      814.26      751.32     14.13 o 
  -1   0   5     1370.01     1365.53     19.34 o 
   0   0   5     3004.62     3014.10     39.55 o 
   1   0   5     2011.90     2060.61     29.44 o 
   2   0   5      111.24      107.79      3.65 o 
   3   0   5      340.26      371.67      7.05 o 
   4   0   5      100.75      101.63      4.17 o 
   5   0   5      533.93      534.22     14.29 o 
   6   0   5        0.25        2.05      3.24 o 
  -8   1   5       36.77       35.90      4.84 o 
  -7   1   5      509.08      507.02     13.09 o 
  -6   1   5      940.05      936.53     19.54 o 
  -5   1   5        7.86       18.29     12.46 o 
  -4   1   5     1767.18     1710.76     34.59 o 
  -3   1   5     4631.83     4742.21     60.48 o 
  -2   1   5     2368.16     2365.70     27.44 o 
  -1   1   5       65.05       77.02      2.97 o 
   0   1   5       11.61       13.96      1.89 o 
   1   1   5     1318.10     1405.34     18.60 o 
   2   1   5     1052.69     1050.62     13.88 o 
   3   1   5      650.27      657.24     12.75 o 
   4   1   5      868.44      945.70     34.06 o 
   5   1   5      574.86      591.82     27.11 o 
  -8   2   5       49.52       49.82      5.38 o 
  -7   2   5      473.76      475.98     14.31 o 
  -6   2   5      484.36      493.52     13.19 o 
  -5   2   5      772.68      824.86     14.25 o 
  -4   2   5       56.00       53.91      3.84 o 
  -3   2   5      933.68      957.04     13.02 o 
  -2   2   5     4361.40     4247.81     53.82 o 
  -1   2   5     3095.82     3047.99     34.25 o 
   0   2   5       69.88       73.90      4.41 o 
   1   2   5     1403.67     1454.39     27.60 o 
   2   2   5      244.86      249.15      7.10 o 
   3   2   5      440.16      479.10     14.71 o 
   4   2   5       18.14       13.30      3.73 o 
  -8   3   5       48.26       51.89      6.04 o 
  -7   3   5        2.13        1.78      2.22 o 
  -6   3   5      524.35      532.33     12.94 o 
  -5   3   5     2687.08     2837.64     54.65 o 
  -4   3   5     1480.81     1535.34     22.35 o 
  -3   3   5      467.09      476.74      9.18 o 
  -2   3   5     1157.62     1147.00     17.39 o 
  -1   3   5     1539.73     1554.98     19.35 o 
   0   3   5      439.03      413.76      8.57 o 
   1   3   5      392.55      361.74     11.09 o 
   2   3   5      390.98      392.42     12.66 o 
   3   3   5      654.63      718.09     20.01 o 
   4   3   5      126.36      140.37     12.56 o 
  -8   4   5      351.31      397.52     19.83 o 
  -7   4   5       68.38       73.85      8.30 o 
  -6   4   5      437.20      491.73     13.83 o 
  -5   4   5      872.02      895.26     21.88 o 
  -4   4   5      929.78      960.04     24.13 o 
  -3   4   5      850.59      852.35     14.43 o 
  -2   4   5      150.07      137.05      4.59 o 
  -1   4   5     1166.71     1146.18     20.86 o 
   0   4   5     1151.50     1122.74     36.88 o 
   1   4   5      820.25      797.71     27.19 o 
   2   4   5      162.70      185.08      7.72 o 
   3   4   5      304.53      310.70     18.10 o 
  -8   5   5       70.02       68.37      9.13 o 
  -7   5   5      407.60      443.32     15.31 o 
  -6   5   5      290.06      328.59     12.27 o 
  -5   5   5      232.88      235.36      9.85 o 
  -4   5   5     1371.34     1382.70     21.46 o 
  -3   5   5     1580.68     1577.35     23.82 o 
  -2   5   5      201.97      178.60      5.72 o 
  -1   5   5        0.36        0.33      1.76 o 
   0   5   5      511.85      509.66     14.79 o 
  -8   6   5       89.99      102.14     10.93 o 
  -7   6   5      541.84      611.63     19.47 o 
  -6   6   5      493.09      526.73     17.12 o 
  -5   6   5       13.99       13.43      3.58 o 
  -4   6   5      200.51      209.93      8.53 o 
  -3   6   5      707.37      702.84     17.70 o 
  -2   6   5      348.00      331.99      8.86 o 
  -1   6   5      568.17      545.15     15.59 o 
   0   6   5       10.53        8.46      4.13 o 
  -7   7   5      120.07      132.04      9.37 o 
  -6   7   5      170.67      181.93     10.09 o 
  -5   7   5      483.19      521.73     17.33 o 
  -4   7   5      222.92      229.02      8.35 o 
  -3   7   5       55.50       41.59      4.64 o 
  -2   7   5     1056.49     1069.19     36.56 o 
  -1   7   5      436.70      448.50     21.53 o 
  -4   8   5       74.88       81.25      9.00 o 
   2 -10   6       11.56       15.28      3.42 o 
   3 -10   6      245.17      274.21     12.11 o 
   4 -10   6       45.23       43.96      6.00 o 
  -1  -9   6       29.81       33.09      5.31 o 
   0  -9   6      294.21      312.97     10.49 o 
   1  -9   6      199.18      186.40      9.48 o 
   2  -9   6       14.15       18.22      3.97 o 
   3  -9   6      310.23      307.55     12.23 o 
   4  -9   6      178.67      177.37     20.39 o 
   5  -9   6        5.15        2.32      2.98 o 
   6  -9   6       75.34       61.97      8.68 o 
  -2  -8   6       86.16       78.36      7.17 o 
  -1  -8   6       56.12       53.58     10.11 o 
   0  -8   6       35.66       32.18      4.38 o 
   1  -8   6      170.30      172.79      8.44 o 
   2  -8   6      113.25      123.35      7.16 o 
   3  -8   6        0.28        2.82      2.27 o 
   4  -8   6      523.56      558.61     14.37 o 
   5  -8   6      383.11      427.96     19.38 o 
   6  -8   6       12.88        0.48      3.97 o 
  -3  -7   6       44.96       44.09      7.02 o 
  -2  -7   6      472.65      476.80     15.80 o 
  -1  -7   6      443.57      474.33     15.01 o 
   0  -7   6        0.14        6.51      2.60 o 
   1  -7   6      730.20      714.08     14.34 o 
   2  -7   6      517.60      518.65     10.80 o 
   3  -7   6        0.20        1.82      1.83 o 
   4  -7   6      409.93      416.28     15.33 o 
   5  -7   6      370.33      387.43     17.49 o 
   6  -7   6      107.87      125.69     10.09 o 
   7  -7   6       51.04       41.75      7.24 o 
  -4  -6   6      159.63      162.03     14.23 o 
  -3  -6   6       39.37       35.20      4.93 o 
  -2  -6   6      489.36      481.82     15.08 o 
  -1  -6   6      771.48      772.24     19.52 o 
   0  -6   6      105.61       98.46      8.78 o 
   1  -6   6      153.96      140.97      4.76 o 
   2  -6   6      592.32      583.52     11.34 o 
   3  -6   6      224.59      234.13      8.48 o 
   4  -6   6       11.58       12.40      2.97 o 
   5  -6   6      249.19      278.62     18.55 o 
   6  -6   6      755.58      811.97     28.48 o 
   7  -6   6      249.34      235.59     14.42 o 
  -5  -5   6      324.82      327.71     14.35 o 
  -4  -5   6      401.32      389.74     22.48 o 
  -3  -5   6       73.10       69.01      6.55 o 
  -2  -5   6        1.71        4.10      3.68 o 
  -1  -5   6      517.25      524.65     14.91 o 
   0  -5   6     1288.67     1270.25     28.47 o 
   1  -5   6      175.58      166.23      6.18 o 
   2  -5   6      715.51      719.32     15.78 o 
   3  -5   6     1325.49     1318.49     25.67 o 
   4  -5   6      112.87      140.08      8.49 o 
   5  -5   6       11.33       18.13      4.04 o 
   6  -5   6      406.63      387.50     14.06 o 
   7  -5   6      309.25      334.65     13.92 o 
  -6  -4   6        7.66       11.03      4.34 o 
  -5  -4   6       24.31       19.46      4.74 o 
  -4  -4   6      570.45      526.94     29.85 o 
  -3  -4   6     1365.40     1307.81     30.66 o 
  -2  -4   6      422.80      428.55     13.13 o 
  -1  -4   6      520.50      522.31     33.80 o 
   0  -4   6     1793.95     1824.89     37.72 o 
   1  -4   6      312.72      294.98      8.40 o 
   2  -4   6       37.87       39.73      3.47 o 
   3  -4   6      706.21      698.11     16.12 o 
   4  -4   6      800.82      862.15     20.99 o 
   5  -4   6      252.83      285.82     10.90 o 
   6  -4   6       28.65       22.37      4.05 o 
   7  -4   6      222.09      248.29     28.61 o 
  -6  -3   6      577.79      608.29     19.90 o 
  -5  -3   6       16.04       13.29      3.97 o 
  -4  -3   6      633.31      637.48     34.88 o 
  -3  -3   6     1302.21     1241.65     28.97 o 
  -2  -3   6      733.44      754.30     18.92 o 
  -1  -3   6        6.17        8.97      2.34 o 
   0  -3   6      115.48      128.73      5.03 o 
   1  -3   6      875.26      874.10     17.31 o 
   2  -3   6      578.92      573.34     13.27 o 
   3  -3   6        5.52        3.24      2.22 o 
   4  -3   6     1581.88     1603.39     39.38 o 
   5  -3   6     1210.47     1210.17     29.23 o 
   6  -3   6      121.52      116.58     22.86 o 
   7  -3   6      273.07      265.86     14.27 o 
  -7  -2   6      164.51      165.38     10.23 o 
  -6  -2   6      203.80      211.56      8.58 o 
  -5  -2   6      392.08      411.84     11.49 o 
  -4  -2   6      510.64      529.01     18.27 o 
  -3  -2   6      262.79      256.83      9.91 o 
  -2  -2   6     4241.91     4348.72     66.90 o 
  -1  -2   6     1578.20     1547.17     31.95 o 
   0  -2   6      189.30      181.14      5.88 o 
   1  -2   6     2500.08     2449.70     39.83 o 
   2  -2   6      427.47      439.12     10.99 o 
   3  -2   6        3.56        2.41      2.85 o 
   4  -2   6      152.43      166.07     13.55 o 
   5  -2   6      298.37      336.58     20.89 o 
   6  -2   6      920.14      972.90     33.11 o 
  -7  -1   6        6.21        8.48      3.28 o 
  -6  -1   6      619.81      620.80     18.00 o 
  -5  -1   6     1594.89     1657.46     37.79 o 
  -4  -1   6      764.60      742.57     20.43 o 
  -3  -1   6       73.04       72.83      3.83 o 
  -2  -1   6      520.30      532.07     13.84 o 
  -1  -1   6      908.69      910.75     17.02 o 
   0  -1   6      626.53      628.72     15.48 o 
   1  -1   6        3.14        4.96      1.41 o 
   2  -1   6     1422.67     1507.07     26.95 o 
   3  -1   6     1609.58     1605.59     38.44 o 
   4  -1   6       59.03       63.13      4.42 o 
   5  -1   6      722.24      753.89     18.93 o 
   6  -1   6      468.12      522.88     22.54 o 
  -8   0   6      277.28      311.00     10.88 o 
  -7   0   6       83.50       98.40      6.25 o 
  -6   0   6       27.04       31.57      5.00 o 
  -5   0   6      616.41      618.49     26.72 o 
  -4   0   6     1692.38     1711.47     41.03 o 
  -3   0   6      777.96      780.65     24.09 o 
  -2   0   6       46.31       40.69      2.82 o 
  -1   0   6     1511.62     1492.25     21.45 o 
   0   0   6     1351.64     1364.08     20.18 o 
   1   0   6      137.59      129.16      4.61 o 
   2   0   6      758.44      794.48     14.85 o 
   3   0   6      970.88     1001.23     20.54 o 
   4   0   6      670.99      686.85     19.98 o 
   5   0   6        7.48       10.64      5.90 o 
  -8   1   6      116.10      117.82     13.59 o 
  -7   1   6      387.24      392.59     11.97 o 
  -6   1   6      630.64      644.88     19.27 o 
  -5   1   6       14.98       12.02      3.22 o 
  -4   1   6     1778.04     1766.86     43.81 o 
  -3   1   6     2257.20     2229.17     61.31 o 
  -2   1   6      228.36      245.25      5.60 o 
  -1   1   6      341.68      334.65      8.69 o 
   0   1   6      592.38      606.96     17.65 o 
   1   1   6      597.58      575.08     11.49 o 
   2   1   6       12.85        7.65      2.15 o 
   3   1   6      530.53      572.02     14.16 o 
   4   1   6      765.22      835.11     23.52 o 
  -8   2   6       85.42       77.84      9.85 o 
  -7   2   6      813.03      814.37     30.23 o 
  -6   2   6      828.97      897.84     22.54 o 
  -5   2   6       45.36       52.63      3.65 o 
  -4   2   6       65.18       68.46      4.55 o 
  -3   2   6      713.98      710.96     14.91 o 
  -2   2   6      925.45      896.56     17.51 o 
  -1   2   6      361.78      336.50      9.05 o 
   0   2   6      213.13      212.81      7.10 o 
   1   2   6     1242.91     1242.63     27.71 o 
   2   2   6      711.94      739.84     27.11 o 
   3   2   6      127.00      128.29     10.51 o 
  -8   3   6        2.06        5.11      3.43 o 
  -7   3   6       37.22       48.99      7.05 o 
  -6   3   6      447.48      500.37     19.93 o 
  -5   3   6     1363.98     1448.32     32.65 o 
  -4   3   6      653.88      666.76     14.58 o 
  -3   3   6      364.31      382.05     10.26 o 
  -2   3   6     1587.89     1581.98     28.13 o 
  -1   3   6      570.60      553.68     15.06 o 
   0   3   6      150.83      153.77      7.20 o 
   1   3   6      602.64      621.71     24.03 o 
   2   3   6      228.54      227.84     14.00 o 
   3   3   6       84.47       94.23     10.25 o 
  -8   4   6      443.21      498.13     22.75 o 
  -7   4   6        4.69        7.05      3.97 o 
  -6   4   6      599.50      669.75     18.61 o 
  -5   4   6      798.72      878.07     34.35 o 
  -4   4   6      221.13      229.02      9.02 o 
  -3   4   6       38.54       43.13      3.76 o 
  -2   4   6        2.41        8.95      5.58 o 
  -1   4   6      509.56      483.74     21.55 o 
   0   4   6      677.12      636.13     24.61 o 
   1   4   6       36.45       42.20      6.86 o 
   2   4   6      818.55      891.11     33.74 o 
  -6   5   6       62.99       65.68      8.91 o 
  -5   5   6      158.68      183.33     13.94 o 
  -4   5   6      857.71      927.98     25.81 o 
  -3   5   6      593.30      596.31     17.59 o 
  -2   5   6        6.41        4.39      3.11 o 
  -1   5   6      511.65      526.94     22.11 o 
   0   5   6      240.76      241.36     14.71 o 
   1   5   6        6.82       -1.79      3.08 o 
  -7   6   6      435.04      500.85     26.75 o 
  -6   6   6      360.57      404.61     22.91 o 
  -5   6   6        3.88        8.33      5.38 o 
  -4   6   6      286.52      298.26     11.91 o 
  -3   6   6      347.88      356.95     13.60 o 
  -2   6   6       67.21       59.66      7.75 o 
  -1   6   6       28.16       26.91      6.28 o 
   0   6   6      176.09      193.81     14.07 o 
  -6   7   6      148.42      152.29     14.58 o 
  -5   7   6      128.61      124.25     13.97 o 
  -4   7   6       37.20       34.30      5.22 o 
  -3   7   6      165.43      175.04     12.75 o 
  -2   7   6      349.53      382.31     19.96 o 
   0  -9   7       96.44       85.94      7.11 o 
   1  -9   7        1.62       -0.19      2.80 o 
   2  -9   7      367.47      382.53     10.80 o 
   3  -9   7      695.47      769.30     21.46 o 
   4  -9   7      142.24      151.48      8.67 o 
   5  -9   7       51.13       46.84      5.49 o 
  -2  -8   7        1.17        1.16      2.58 o 
  -1  -8   7      389.57      401.20     14.48 o 
   0  -8   7      360.11      332.74     19.21 o 
   1  -8   7       23.04       21.18      3.89 o 
   2  -8   7      150.99      142.58      7.69 o 
   3  -8   7      398.25      434.05     12.20 o 
   4  -8   7      520.54      583.04     15.09 o 
   5  -8   7      241.37      273.40     12.24 o 
   6  -8   7        7.56       10.54      7.79 o 
  -3  -7   7       93.21       87.25      7.55 o 
  -2  -7   7       40.35       51.74      5.61 o 
  -1  -7   7        1.79        1.01      2.37 o 
   0  -7   7      355.44      335.88     18.30 o 
   1  -7   7      885.09      874.89     16.47 o 
   2  -7   7      139.46      143.79      5.37 o 
   3  -7   7      282.79      295.13     13.15 o 
   4  -7   7     1080.32     1103.49     29.55 o 
   5  -7   7      559.41      571.22     30.76 o 
  -4  -6   7       22.46       30.09      5.51 o 
  -3  -6   7      214.37      217.23     10.46 o 
  -2  -6   7      566.63      578.90     26.53 o 
  -1  -6   7      142.70      153.28      7.66 o 
   0  -6   7      546.44      542.98     17.39 o 
   1  -6   7     1496.04     1429.54     21.98 o 
   2  -6   7      584.21      559.98     14.00 o 
   3  -6   7        5.87        9.49      3.16 o 
   4  -6   7      226.21      212.88     12.29 o 
   5  -6   7      546.05      573.78     30.66 o 
  -5  -5   7      250.41      245.18     12.31 o 
  -4  -5   7       57.73       66.17      8.36 o 
  -3  -5   7      105.28      112.20      7.48 o 
  -2  -5   7      385.07      383.70     12.40 o 
  -1  -5   7      412.43      428.94     13.83 o 
   0  -5   7       12.27       10.47      2.79 o 
   1  -5   7      458.71      441.10     11.47 o 
   2  -5   7     2052.33     2009.46     35.40 o 
   3  -5   7     1270.82     1292.76     31.51 o 
   4  -5   7       10.87        8.91      3.55 o 
   5  -5   7      392.67      399.67     24.67 o 
   6  -5   7      549.96      563.53     30.92 o 
  -6  -4   7       18.80       12.13      4.77 o 
  -5  -4   7      162.92      149.60      9.41 o 
  -4  -4   7      230.13      233.50     12.34 o 
  -3  -4   7      147.69      142.25      8.30 o 
  -2  -4   7      173.79      185.18     14.93 o 
  -1  -4   7     1461.52     1472.57     32.41 o 
   0  -4   7      884.04      827.39     25.89 o 
   1  -4   7       43.38       40.67      5.94 o 
   2  -4   7     1602.09     1583.87     29.11 o 
   3  -4   7     1766.26     1806.82     33.33 o 
   4  -4   7      614.23      648.69     21.83 o 
   5  -4   7        4.09        2.50      4.49 o 
   6  -4   7      161.28      165.94     16.85 o 
  -6  -3   7      216.13      233.28     11.83 o 
  -5  -3   7       19.71       14.30      4.51 o 
  -4  -3   7      919.63      858.03     29.50 o 
  -3  -3   7      754.35      776.22     20.80 o 
  -2  -3   7      118.94      122.75      6.80 o 
  -1  -3   7     1545.04     1490.68     32.17 o 
   0  -3   7     1279.26     1211.67     30.66 o 
   1  -3   7      315.40      294.47      8.70 o 
   2  -3   7       31.38       30.88      3.27 o 
   3  -3   7      645.51      697.66     23.77 o 
   4  -3   7     1858.47     1988.48     47.62 o 
   5  -3   7      670.81      707.39     33.83 o 
   6  -3   7        5.43        1.32      3.33 o 
  -7  -2   7      293.24      287.19     17.45 o 
  -6  -2   7       88.30       98.73      7.81 o 
  -5  -2   7        5.41        5.08      2.71 o 
  -4  -2   7       44.50       44.58      5.51 o 
  -3  -2   7      456.17      454.44     17.88 o 
  -2  -2   7      811.87      842.00     16.86 o 
  -1  -2   7       31.21       29.20     20.24 o 
   0  -2   7     2285.39     2242.23     44.88 o 
   1  -2   7     3191.23     3143.12     50.39 o 
   2  -2   7      313.06      300.09     12.28 o 
   3  -2   7      251.27      253.50     16.40 o 
   4  -2   7      889.15      911.58     37.65 o 
   5  -2   7      533.74      564.79     19.42 o 
   6  -2   7      187.26      209.92     12.12 o 
  -7  -1   7        9.68        7.91      3.13 o 
  -6  -1   7      422.49      394.93     11.70 o 
  -5  -1   7      621.43      675.08     25.70 o 
  -4  -1   7        2.51        3.28      2.80 o 
  -3  -1   7     1043.78     1093.30     23.62 o 
  -2  -1   7     1453.07     1402.88     25.58 o 
  -1  -1   7       65.17       71.44      4.27 o 
   0  -1   7      838.97      825.08     16.90 o 
   1  -1   7     1461.09     1449.56     25.79 o 
   2  -1   7     1675.68     1663.05     29.96 o 
   3  -1   7      395.52      399.27     13.68 o 
   4  -1   7       63.34       65.71      8.91 o 
   5  -1   7      484.91      526.45     27.94 o 
  -7   0   7       18.47       19.06      4.42 o 
  -6   0   7      367.04      368.51     14.14 o 
  -5   0   7      575.24      625.08     18.98 o 
  -4   0   7      107.32      116.08      6.81 o 
  -3   0   7      346.63      349.05      9.31 o 
  -2   0   7      436.20      449.73     10.50 o 
  -1   0   7     1073.53     1030.20     19.25 o 
   0   0   7      191.85      178.90      6.55 o 
   1   0   7      237.06      236.91      9.18 o 
   2   0   7     2488.42     2518.99     37.48 o 
   3   0   7     1318.14     1405.47     35.47 o 
   4   0   7       88.24      100.49      7.59 o 
  -8   1   7      121.47      122.12      9.54 o 
  -7   1   7       92.74       97.56     12.18 o 
  -6   1   7       41.25       60.50      8.62 o 
  -5   1   7      149.49      158.84      8.52 o 
  -4   1   7     1220.92     1233.62     52.50 o 
  -3   1   7      160.32      158.05      9.39 o 
  -2   1   7      839.10      780.06     18.12 o 
  -1   1   7     2010.09     1940.96     33.12 o 
   0   1   7      755.57      721.80     15.74 o 
   1   1   7        0.32        0.62      1.62 o 
   2   1   7      484.85      543.33     16.25 o 
   3   1   7      657.49      663.62     19.42 o 
  -8   2   7      165.79      209.99     17.94 o 
  -7   2   7      511.79      511.27     26.91 o 
  -5   2   7      338.67      344.44     12.84 o 
  -4   2   7      396.07      395.35     19.61 o 
  -3   2   7      283.91      283.54      8.60 o 
  -2   2   7       39.66       45.78      3.61 o 
  -1   2   7      276.95      287.28      8.72 o 
   0   2   7     1289.19     1205.24     27.27 o 
   1   2   7      858.25      855.80     21.79 o 
   2   2   7       63.30       63.92      8.04 o 
   3   2   7      441.60      472.15     22.40 o 
  -8   3   7       47.01       44.28     10.25 o 
  -5   3   7       17.25       21.61      4.13 o 
  -4   3   7        6.34        7.36      4.25 o 
  -3   3   7      600.40      579.18     16.60 o 
  -2   3   7      630.32      629.13     14.74 o 
  -1   3   7        0.28        3.29      1.76 o 
   0   3   7     1363.37     1375.52     42.45 o 
   1   3   7      998.62      992.96     34.51 o 
   2   3   7      200.35      192.66     13.55 o 
  -6   4   7      340.34      335.17     18.84 o 
  -5   4   7      308.72      339.98     19.35 o 
  -4   4   7       71.66       53.65      5.05 o 
  -3   4   7      344.01      348.99     12.67 o 
  -2   4   7      339.35      326.94     10.26 o 
  -1   4   7      104.86       96.28      9.00 o 
   0   4   7        0.62       -1.47      2.92 o 
  -6   5   7       21.69       17.81      6.44 o 
  -5   5   7      121.11      128.42     12.27 o 
  -4   5   7       47.24       40.66      4.85 o 
  -3   5   7        1.94        1.83      2.50 o 
  -2   5   7      409.62      381.09     18.39 o 
  -1   5   7      543.10      519.28     22.91 o 
   0   5   7      136.22      126.46     11.41 o 
  -6   6   7       35.17       44.34      9.20 o 
  -5   6   7       94.18      105.77     12.27 o 
  -4   6   7      326.13      339.09     13.47 o 
  -3   6   7       39.04       40.03      5.40 o 
  -2   6   7      167.75      186.15     13.33 o 
   0  -9   8        4.16        6.22      5.48 o 
   1  -9   8      108.87      103.43     12.14 o 
   2  -9   8      455.51      485.35     25.15 o 
   3  -9   8      469.73      520.21     26.11 o 
   4  -9   8       30.11       21.15      6.86 o 
  -2  -8   8      109.57      102.11     12.98 o 
  -1  -8   8      668.07      707.51     32.07 o 
   0  -8   8      381.94      352.41     20.22 o 
   1  -8   8       43.87       26.59      6.73 o 
   2  -8   8      388.33      376.54     20.76 o 
   3  -8   8      444.38      447.97     16.87 o 
   4  -8   8      141.26      146.22     10.05 o 
   5  -8   8       96.28      129.89     16.24 o 
  -3  -7   8      101.21      122.81     14.35 o 
  -2  -7   8       52.62       55.30      9.80 o 
  -1  -7   8      488.54      497.49     24.83 o 
   0  -7   8      630.00      618.51     27.07 o 
   1  -7   8      414.80      426.88     15.05 o 
   2  -7   8        0.27        1.05      2.53 o 
   3  -7   8      386.78      407.85     28.44 o 
   4  -7   8      504.34      523.29     18.86 o 
   5  -7   8      303.20      298.42     23.00 o 
  -4  -6   8       56.43       65.01     11.37 o 
  -3  -6   8      330.03      390.35     23.04 o 
  -2  -6   8      278.69      292.24     18.33 o 
  -1  -6   8       92.48       85.74      9.77 o 
   0  -6   8     1157.97     1164.78     49.60 o 
   1  -6   8     1600.35     1508.54     34.90 o 
   2  -6   8      155.56      139.62      8.41 o 
   3  -6   8        0.64        2.73      6.25 o 
   4  -6   8      310.38      299.10     13.40 o 
   5  -6   8      317.55      377.37     25.66 o 
   6  -6   8      177.96      167.31     17.91 o 
  -5  -5   8      123.15      131.37     14.77 o 
  -4  -5   8       42.94       42.45      9.55 o 
  -3  -5   8      834.46      865.22     35.21 o 
  -2  -5   8      710.32      794.87     21.96 o 
  -1  -5   8       92.99       90.09      6.78 o 
   0  -5   8      368.16      342.38     17.61 o 
   1  -5   8     1208.65     1164.21     28.30 o 
   2  -5   8      843.49      816.66     22.56 o 
   3  -5   8      610.83      630.85     16.25 o 
   4  -5   8        0.07       -0.22      4.68 o 
   5  -5   8      267.32      231.84     19.38 o 
   6  -5   8      351.85      366.70     25.31 o 
  -5  -4   8      233.38      231.62     18.04 o 
  -4  -4   8        7.51        9.23      3.70 o 
  -3  -4   8      441.87      395.44     14.83 o 
  -2  -4   8      765.28      800.14     31.16 o 
  -1  -4   8     1170.21     1198.74     28.33 o 
   0  -4   8       89.54       73.83      5.73 o 
   1  -4   8       12.44       13.42      6.32 o 
   2  -4   8     1965.41     1966.94     35.42 o 
   3  -4   8     1385.31     1394.61     33.01 o 
   4  -4   8      218.26      220.63     16.79 o 
   5  -4   8       69.17       61.20     11.41 o 
   6  -4   8      162.80      159.27     17.59 o 
  -6  -3   8        0.39       -0.03      5.32 o 
  -5  -3   8      263.35      251.64     11.96 o 
  -4  -3   8      644.57      637.25     20.21 o 
  -3  -3   8       90.04      106.82      7.19 o 
  -2  -3   8     1412.96     1414.62     29.53 o 
  -1  -3   8     3214.23     3114.11     60.30 o 
   0  -3   8      383.85      362.68     11.95 o 
   1  -3   8      107.23       99.51      5.43 o 
   2  -3   8      119.29      118.62      5.90 o 
   3  -3   8      531.68      553.21     19.53 o 
   4  -3   8     1158.39     1210.55     47.13 o 
   5  -3   8      168.66      170.42     16.24 o 
  -7  -2   8      233.08      253.76     12.93 o 
  -6  -2   8        0.49        2.56      3.26 o 
  -5  -2   8      654.78      634.41     20.32 o 
  -4  -2   8      396.53      388.93     14.64 o 
  -3  -2   8      278.52      297.57     12.64 o 
  -2  -2   8       66.32       67.56     13.68 o 
  -1  -2   8      117.26      112.31      5.23 o 
   0  -2   8     3190.77     3093.56     90.10 o 
   1  -2   8     2085.46     2062.24     45.75 o 
   2  -2   8      145.14      141.62     11.89 o 
   3  -2   8      467.46      469.64     17.63 o 
   4  -2   8      710.64      756.99     34.28 o 
   5  -2   8      224.07      239.76     19.00 o 
  -7  -1   8      115.37      134.08      9.48 o 
  -6  -1   8       93.07       91.32      7.95 o 
  -5  -1   8        0.05        1.28      3.17 o 
  -4  -1   8      564.53      555.49     17.31 o 
  -3  -1   8     1853.40     1954.12     47.04 o 
  -2  -1   8      148.65      153.37      6.02 o 
  -1  -1   8       37.57       33.90      3.13 o 
   0  -1   8     1431.84     1384.11     25.58 o 
   1  -1   8     1776.93     1840.74     42.56 o 
   2  -1   8     1387.56     1356.39     34.61 o 
   3  -1   8        9.09        5.80      2.69 o 
   4  -1   8      144.29      137.52      8.89 o 
   5  -1   8      311.56      309.25     21.53 o 
  -7   0   8      151.31      153.69      9.95 o 
  -6   0   8      316.75      342.05     23.26 o 
  -5   0   8      235.11      235.46     16.92 o 
  -4   0   8      528.13      479.60     20.62 o 
  -3   0   8      717.92      678.30     19.54 o 
  -2   0   8     1623.12     1602.71     36.98 o 
  -1   0   8      459.08      437.36     16.45 o 
   0   0   8        0.68        0.78      1.76 o 
   1   0   8      585.41      605.05     23.52 o 
   2   0   8     1802.43     1854.17     40.35 o 
   3   0   8      681.11      726.06     21.27 o 
   4   0   8        3.50        4.55      5.00 o 
  -7   1   8       63.81       56.46     10.32 o 
  -6   1   8      189.86      168.66     14.23 o 
  -5   1   8      325.40      314.92     19.45 o 
  -4   1   8       18.35       19.92      4.01 o 
  -3   1   8       28.34       29.77      6.25 o 
  -2   1   8     1583.59     1480.50     32.74 o 
  -1   1   8     2138.03     2141.31     44.92 o 
   0   1   8     1106.93     1038.17     26.03 o 
   1   1   8      189.93      178.95     11.66 o 
   2   1   8      712.88      765.35     29.03 o 
   3   1   8      498.38      525.11     23.93 o 
  -7   2   8      108.97      141.87     14.80 o 
  -5   2   8      373.43      348.31     18.46 o 
  -4   2   8      983.99      983.89     37.90 o 
  -3   2   8       42.14       45.82      6.50 o 
  -2   2   8      595.24      579.46     17.05 o 
  -1   2   8      983.34     1010.84     25.49 o 
   0   2   8     1237.58     1127.79     36.59 o 
   1   2   8      322.27      315.28     16.56 o 
   2   2   8       10.55       16.56      5.03 o 
  -5   3   8        7.19        5.48      4.39 o 
  -4   3   8      393.87      368.76     12.89 o 
  -3   3   8      510.92      474.13     15.34 o 
  -2   3   8      512.25      461.20     15.45 o 
  -1   3   8      302.74      257.51     14.32 o 
   0   3   8     1469.21     1397.09     43.99 o 
  -6   4   8      206.28      199.19     14.80 o 
  -5   4   8       15.11       18.90      6.41 o 
  -4   4   8      486.61      490.27     15.90 o 
  -3   4   8      791.77      754.88     21.39 o 
  -2   4   8      655.14      656.47     20.01 o 
  -1   4   8        5.80        3.04      3.62 o 
   0   4   8      217.15      228.93     14.87 o 
  -6   5   8      269.87      275.29     18.49 o 
  -5   5   8       60.47       67.54     10.54 o 
  -4   5   8        0.82        0.76      2.84 o 
  -3   5   8      366.58      343.69     13.86 o 
  -2   5   8      579.01      605.88     25.54 o 
  -1   5   8      365.95      361.86     19.42 o 
   1  -9   9       77.13       84.84     11.53 o 
   2  -9   9      198.61      205.89     16.24 o 
   3  -9   9      138.29      151.49     14.67 o 
  -1  -8   9      436.98      476.50     25.76 o 
   0  -8   9       75.51       82.25     10.86 o 
   1  -8   9       12.04       13.10      6.06 o 
   2  -8   9      339.39      355.74     20.44 o 
   3  -8   9      139.31      143.88      9.94 o 
   4  -8   9      107.17       98.83      8.95 o 
  -3  -7   9       13.82       19.90      8.39 o 
  -2  -7   9      231.32      238.32     18.20 o 
  -1  -7   9      475.70      489.16     25.15 o 
   0  -7   9      361.88      338.19     19.51 o 
   1  -7   9       83.43       92.66      9.00 o 
   2  -7   9        8.32        6.47      3.35 o 
   3  -7   9       87.16       78.83     24.89 o 
   4  -7   9      585.65      640.15     23.07 o 
   5  -7   9        0.96        7.91      7.53 o 
  -4  -6   9      321.41      311.82     22.62 o 
  -3  -6   9      191.60      225.50     18.17 o 
  -2  -6   9        1.50        2.95      5.51 o 
  -1  -6   9       35.02       34.78      5.29 o 
   0  -6   9      896.12      905.42     24.50 o 
   1  -6   9      648.18      609.28     19.02 o 
   2  -6   9      261.27      224.17     10.95 o 
   3  -6   9      267.86      273.13     12.93 o 
   4  -6   9      258.39      254.66     20.95 o 
   5  -6   9       70.39       59.95     12.88 o 
  -4  -5   9      243.41      278.30     20.25 o 
  -3  -5   9      706.53      760.86     33.64 o 
  -2  -5   9      489.56      580.41     18.63 o 
  -1  -5   9       16.39       19.60      4.26 o 
   0  -5   9      357.14      332.93     12.81 o 
   1  -5   9      409.16      368.65     13.73 o 
   2  -5   9     1249.57     1225.35     25.39 o 
   3  -5   9        3.39        1.88      3.54 o 
   4  -5   9      101.63      101.54     14.58 o 
   5  -5   9      290.76      288.59     15.47 o 
  -5  -4   9      119.28      115.99     13.55 o 
  -4  -4   9      176.59      150.16     14.34 o 
  -3  -4   9      391.30      430.64     15.77 o 
  -2  -4   9      901.10      952.08     25.17 o 
  -1  -4   9      401.79      420.66     14.38 o 
   0  -4   9      287.71      274.43     10.92 o 
   1  -4   9      380.27      356.73     17.59 o 
   2  -4   9     1014.48     1017.62     22.12 o 
   3  -4   9      409.84      432.90     25.60 o 
   4  -4   9        6.49       11.37      6.06 o 
   5  -4   9      386.09      389.87     25.60 o 
  -6  -3   9      120.47      125.85      9.31 o 
  -5  -3   9      226.74      242.07     23.13 o 
  -4  -3   9      218.16      243.04     12.28 o 
  -3  -3   9        5.34        4.02      3.42 o 
  -2  -3   9     1122.24     1139.57     35.48 o 
  -1  -3   9     1360.15     1291.17     31.79 o 
   0  -3   9     1779.52     1662.39     36.76 o 
   1  -3   9      246.96      242.80      8.58 o 
   2  -3   9      310.70      316.10     10.44 o 
   3  -3   9      396.32      404.86     23.26 o 
   4  -3   9       20.26       20.25      6.89 o 
   5  -3   9        1.55        0.54      5.58 o 
  -6  -2   9      150.08      126.12     14.26 o 
  -5  -2   9      491.26      495.20     18.20 o 
  -4  -2   9      764.46      784.07     23.11 o 
  -3  -2   9      109.19      125.89      8.13 o 
  -2  -2   9        5.23        4.64      2.24 o 
  -1  -2   9      938.30      924.94     25.05 o 
   0  -2   9     1635.89     1516.22     28.37 o 
   1  -2   9      511.77      500.97     11.57 o 
   2  -2   9        0.90        7.30      3.26 o 
   3  -2   9      705.20      723.28     33.26 o 
   4  -2   9      164.92      176.83     16.18 o 
  -6  -1   9        4.29        0.29      3.88 o 
  -5  -1   9      105.24      100.10     13.94 o 
  -4  -1   9      681.38      674.83     30.53 o 
  -3  -1   9      670.79      684.59     20.25 o 
  -2  -1   9     1627.31     1624.05     49.90 o 
  -1  -1   9      343.92      315.16     12.68 o 
   0  -1   9     1243.43     1249.41     46.23 o 
   1  -1   9     1243.79     1239.03     47.39 o 
   2  -1   9       17.45        9.84      4.87 o 
   3  -1   9       77.93       81.51     11.18 o 
   4  -1   9      151.31      129.73     14.51 o 
  -7   0   9       84.36       96.73     12.59 o 
  -6   0   9      340.09      375.83     22.46 o 
  -5   0   9       65.27       74.30     11.60 o 
  -4   0   9      315.62      299.67     19.16 o 
  -3   0   9     1815.27     1805.63     59.24 o 
  -2   0   9     1376.98     1337.76     33.21 o 
  -1   0   9       50.45       41.81      7.40 o 
   0   0   9       52.77       62.42     12.59 o 
   1   0   9      790.58      719.50     27.52 o 
   2   0   9      279.50      280.55     11.94 o 
   3   0   9       30.06       29.67      4.90 o 
  -7   1   9      188.33      164.01     15.44 o 
  -6   1   9      413.92      468.43     25.70 o 
  -4   1   9      231.82      244.72     15.89 o 
  -3   1   9      557.87      559.04     18.44 o 
  -2   1   9     1232.73     1242.75     45.95 o 
  -1   1   9     1339.43     1309.78     31.40 o 
   0   1   9       62.16       73.54      6.50 o 
   1   1   9      200.25      188.59     12.94 o 
   2   1   9      404.75      396.34     20.44 o 
  -7   2   9        0.01       -1.15      4.17 o 
  -5   2   9      812.70      844.97     34.86 o 
  -4   2   9      992.36      942.85     38.22 o 
  -3   2   9        0.00        0.19      2.14 o 
  -2   2   9      631.89      638.78     19.21 o 
  -1   2   9     1373.65     1295.38     38.18 o 
   0   2   9      160.05      148.25     11.28 o 
  -5   3   9      774.69      736.83     32.39 o 
  -4   3   9      568.53      584.60     28.45 o 
  -3   3   9      354.62      358.15     23.73 o 
  -2   3   9        6.81        5.07      4.57 o 
  -1   3   9      209.07      213.81     13.78 o 
   0   3   9      636.65      602.36     25.76 o 
  -6   4   9      123.41      143.12     13.10 o 
  -5   4   9       25.02       15.03      6.50 o 
  -4   4   9      477.91      514.16     17.26 o 
  -3   4   9     1070.76     1022.48     37.62 o 
  -2   4   9      166.23      179.67     17.86 o 
  -1   4   9       20.56       27.04      6.31 o 
   0  -8  10       16.14       19.45      7.43 o 
   1  -8  10      164.81      172.06     14.93 o 
   2  -8  10      212.26      211.46     11.70 o 
   3  -8  10       16.52       11.59      5.37 o 
  -2  -7  10      208.77      231.49     18.46 o 
  -1  -7  10      254.33      239.15     17.37 o 
   0  -7  10      102.68       99.33     11.41 o 
   1  -7  10       50.48       50.55      7.32 o 
   2  -7  10      153.29      142.67      9.29 o 
   3  -7  10      243.18      236.51     12.64 o 
   4  -7  10       32.64       25.92      5.74 o 
  -3  -6  10       60.08       60.97     11.41 o 
  -2  -6  10        2.40        2.21      5.58 o 
  -1  -6  10      220.45      214.94     11.09 o 
   0  -6  10      340.92      338.13     13.66 o 
   1  -6  10       44.99       52.94      6.12 o 
   2  -6  10      152.51      146.30      9.40 o 
   3  -6  10      335.56      357.51     16.29 o 
   4  -6  10       69.90       77.63     13.97 o 
  -4  -5  10      210.78      188.91     17.72 o 
  -3  -5  10      292.18      345.75     14.90 o 
  -2  -5  10      252.89      265.61     12.40 o 
  -1  -5  10       43.32       44.92      5.73 o 
   0  -5  10      460.66      420.01     15.10 o 
   1  -5  10      502.41      466.26     16.74 o 
   2  -5  10      121.08      120.90      8.43 o 
   3  -5  10      230.26      227.68     11.65 o 
   4  -5  10      250.11      236.19     14.11 o 
  -5  -4  10       71.72       92.24     13.04 o 
  -4  -4  10      146.87      140.33     14.55 o 
  -3  -4  10      668.59      722.86     22.57 o 
  -2  -4  10      400.73      417.92     15.44 o 
  -1  -4  10        0.07        3.21      2.91 o 
   0  -4  10       99.18       99.41      7.34 o 
   1  -4  10      219.53      211.02     10.23 o 
   2  -4  10       91.53       76.25      7.75 o 
   3  -4  10        0.69        6.60      5.19 o 
   4  -4  10      354.23      378.01     24.80 o 
  -5  -3  10      106.90      134.06     10.43 o 
  -4  -3  10      110.65      122.94     10.81 o 
  -3  -3  10       40.78       32.94      5.45 o 
  -2  -3  10      813.79      810.47     24.08 o 
  -1  -3  10      874.37      862.78     19.32 o 
   0  -3  10       81.61       86.25     10.61 o 
   1  -3  10      430.93      399.19     18.30 o 
   2  -3  10      252.53      247.96     17.56 o 
   3  -3  10        0.38       -3.49      4.84 o 
   4  -3  10       35.51       30.02      8.55 o 
  -6  -2  10      144.98      131.59     10.01 o 
  -5  -2  10      578.76      335.56     61.29 o 
  -4  -2  10      497.92      535.92     18.65 o 
  -3  -2  10        0.75        0.18      2.94 o 
  -2  -2  10      298.11      305.68     19.21 o 
  -1  -2  10      464.51      433.57     15.86 o 
   0  -2  10       87.95       75.52      9.77 o 
   1  -2  10       23.24       22.94      7.02 o 
   2  -2  10      337.59      311.95     14.33 o 
   3  -2  10      181.82      205.31     16.69 o 
  -6  -1  10        5.38        4.45      6.22 o 
  -5  -1  10      292.11      295.38     21.76 o 
  -4  -1  10      669.92      653.08     31.18 o 
  -3  -1  10      335.04      349.52     14.05 o 
  -2  -1  10       15.26        9.00      4.97 o 
  -1  -1  10      195.94      197.05     14.61 o 
   0  -1  10      332.10      312.01     19.80 o 
   1  -1  10       35.72       34.67      8.43 o 
   2  -1  10       73.36       63.41     10.03 o 
   3  -1  10      391.26      425.50     24.86 o 
  -6   0  10      179.38      200.16     17.33 o 
  -5   0  10        0.12        4.87      6.18 o 
  -3   0  10      864.62      952.21     37.68 o 
  -2   0  10      177.92      188.24     14.45 o 
  -1   0  10      104.64       93.46     10.99 o 
   0   0  10      332.62      309.99     19.96 o 
  -6   1  10      581.07      626.48     31.88 o 
  -4   1  10      147.95      138.51     13.01 o 
  -3   1  10      272.03      287.15     18.55 o 
  -2   1  10      205.73      203.30     15.96 o 
  -1   1  10       38.46       33.53      4.90 o 
   0   1  10        4.73        5.97     10.83 o 
   1   1  10      290.42      279.52     16.85 o 
  -4   2  10      244.38      243.19     17.43 o 
  -3   2  10       43.31       41.81      9.26 o 
  -2   2  10      495.07      456.10     16.19 o 
  -1   2  10      180.32      179.22     10.14 o 
   0   2  10        4.83        4.39      4.33 o 
  -5   3  10      415.35      465.90     25.63 o 
  -4   3  10      182.85      185.58     16.28 o 
  -3   3  10        2.46        2.10      2.96 o 
  -2   3  10        5.18        3.03      3.07 o 
  -1   3  10      146.16      138.20      9.58 o 
  -1  -7  11       35.57       32.17      8.71 o 
   0  -7  11       72.48       62.53      7.22 o 
   1  -7  11      365.65      353.56     15.17 o 
   2  -7  11      169.38      177.35     18.65 o 
  -2  -6  11      115.71       98.17     13.01 o 
  -1  -6  11      120.55      123.48      9.13 o 
   0  -6  11        0.08       -0.97      3.17 o 
   1  -6  11      131.10      124.91     25.69 o 
   2  -6  11      368.77      346.31     36.21 o 
   3  -6  11      256.80      259.17     15.03 o 
  -3  -5  11        4.63        5.70      4.79 o 
  -2  -5  11       23.90       17.55     10.12 o 
  -1  -5  11      234.56      235.92     36.95 o 
   0  -5  11      128.80      136.95      9.04 o 
   1  -5  11        1.66        0.77      3.10 o 
   2  -5  11      250.33      263.45     12.64 o 
   3  -5  11      512.34      479.16     29.38 o 
  -4  -4  11      149.85      147.91     11.25 o 
  -3  -4  11      220.32      240.27     12.74 o 
  -2  -4  11        1.44       -1.45      3.91 o 
  -1  -4  11      338.84      315.76     16.93 o 
   0  -4  11      310.35      316.32     13.16 o 
   1  -4  11       84.41       92.34     12.21 o 
   2  -4  11       13.49       15.15      4.61 o 
   3  -4  11      133.43      112.88     14.23 o 
  -4  -3  11       24.13       25.22      8.71 o 
  -3  -3  11      117.09      127.16     10.61 o 
  -2  -3  11       46.55       41.14      8.68 o 
  -1  -3  11        0.16        2.10      3.40 o 
   0  -3  11      326.72      306.85     14.10 o 
   1  -3  11      597.75      528.02     28.16 o 
   2  -3  11      167.20      150.13     10.68 o 
   3  -3  11       11.41        8.88      6.63 o 
  -5  -2  11      109.47      132.74     16.40 o 
  -4  -2  11       17.42       25.02      8.78 o 
  -3  -2  11      143.59      142.00     14.74 o 
  -2  -2  11      236.46      255.94     12.32 o 
  -1  -2  11       83.83       80.65     10.51 o 
   0  -2  11      144.19      135.40     13.65 o 
   1  -2  11      401.15      375.42     23.77 o 
  -5  -1  11      209.77      204.23     18.55 o 
  -4  -1  11       31.43       30.76      8.39 o 
  -3  -1  11       24.40       22.15      4.83 o 
  -2  -1  11      189.11      186.25     14.87 o 
  -1  -1  11      168.34      168.79     14.32 o 
   0  -1  11       34.84       17.40      6.86 o 
   1  -1  11       31.11       34.57      9.29 o 
  -5   0  11       38.34       39.28     10.45 o 
  -3   0  11       99.14      113.23     12.08 o 
  -2   0  11       78.42       72.03     10.45 o 
  -1   0  11      378.15      381.82     23.20 o 
   0   0  11      317.61      300.73     21.05 o 
  -4   1  11      196.41      171.22     15.25 o 
  -3   1  11       95.75       82.60     11.41 o 
  -2   1  11        5.37       11.02      6.25 o 
  -1   1  11      104.82       91.35     12.27 o 
   0   1  11      311.83      294.25     13.70 o 
  -4   2  11        5.43        4.36      5.67 o 
  -3   2  11       78.73       80.10     12.18 o 
  -2   2  11      151.48      137.51     10.46 o 
   0  -6  12       59.73       54.97     17.53 o 
   1  -6  12      315.91      272.97     13.36 o 
  -2  -5  12      198.73      193.95     15.54 o 
  -1  -5  12      295.49      324.13     14.39 o 
   0  -5  12       85.55       85.06      7.99 o 
   1  -5  12       26.72       23.42      5.29 o 
  -3  -4  12       80.18      108.16      9.72 o 
  -2  -4  12      180.91      163.66     10.27 o 
  -1  -4  12      641.68      630.57     21.77 o 
   0  -4  12      436.15      441.57     18.08 o 
   1  -4  12       16.85        8.64      5.07 o 
  -3  -3  12      170.77      220.73     18.55 o 
  -2  -3  12        0.33       -3.11      4.58 o 
  -1  -3  12      185.51      183.27     13.09 o 
   0  -3  12      463.47      428.59     17.90 o 
   1  -3  12      589.06      576.89     31.18 o 
  -4  -2  12      117.67      119.00     15.35 o 
  -3  -2  12      316.06      337.96     22.68 o 
  -2  -2  12      217.36      228.57     17.21 o 
  -1  -2  12        0.02       -0.38      4.61 o 
   0  -2  12      234.19      247.93     19.26 o 
   1  -2  12      581.36      591.34     32.75 o 
  -4  -1  12       25.60       19.00      7.69 o 
  -3  -1  12      362.68      343.82     22.97 o 
  -2  -1  12      357.35      346.04     21.98 o 
  -1  -1  12      241.52      226.94     17.81 o 
   0  -1  12        2.20        6.57      6.70 o 
  -3   0  12       29.94       24.51      7.91 o 
  -2   0  12      231.23      225.85     17.91 o 
  -1   0  12      540.54      518.60     29.38 o 
                                                 
